# Supplementary material for: Microbiota restoration reduces antibiotic-resistant bacteria gut colonization in patients with recurrent Clostridioides difficile infection from the open-label PUNCH CD study
Source: Genome Med. 2021 Feb 16;13:28. doi: 10.1186/s13073-021-00843-9 (PMC7888090; doi:10.1186/s13073-021-00843-9)
Supplement: Supplementary file 2 — Additional file 2. This table shows cultured isolates, their associated ASVs, their taxonomy assignments according to DADA2 and MALDI-TOF, and antibiotic sensitivity results in terms of their clearance zone sizes and the interpretations of sensitive, intermediate, or resistant. Final taxonomy assignments were confirmed by genomic alignments with type strains. [file 13073_2021_843_MOESM2_ESM.xlsx]

## Sheet: 190820_kraken_taxa_clean_master
Name	Samples	rRNA	Dada2_g	Dada2_s	Dada2_ASVno	ASVno	Maldi_g	Maldi_s	cultureid	Culture Label	AM	Interpretation	VAN 30	Interpretation	CZ	Interpretation	CTT	Interpretation	CAZ	Interpretation	CRO	Interpretation	FEP	Interpretation	MEM	Interpretation	CIP	Interpretation	SXT	Interpretation	GM	Interpretation	D	Interpretation	C	Interpretation	Isolate_ID
g_Escherichia/Shigella ASV_4	A1-2-60	TACGGAGGGTGCAAGCGTTAATCGGAATTACTGGGCGTAAAGCGCACGCAGGCGGTTTGTTAAGTCAGATGTGAAATCCCCGGGCTCAACCTGGGAACTGCATCTGATACTGGCAAGCTTGAGTCTCGTAGAGGGGGGTAGAATTCCAGGTGTAGCGGTGAAATGCGTAGAGATCTGGAGGAATACCGGTGGCGAAGGCGGCCCCCTGGACGAAGACTGACGCTCAGGTGCGAAAGCGTGGGGAGCAAACAGG	Escherichia/Shigella	NA	g_Escherichia/Shigella ASV_4	ASV_4	Escherichia	coli	A	A1-2-60 E.coli A	6	Resistant	NA	NA	6	Resistant	30	Sensitive	21	Sensitive	12	Resistant	23	Intermediate	30	Sensitive	25	Sensitive	6	Resisitant	24	Sensitive	24	Sensitive	26	Sensitive	S2
g_Enterobacter ASV_15	A4-1-7	TACGGAGGGTGCAAGCGTTAATCGGAATTACTGGGCGTAAAGCGCACGCAGGCGGTCTGTCAAGTCGGATGTGAAATCCCCGGGCTCAACCTGGGAACTGCATTCGAAACTGGCAGGCTAGAGTCTTGTAGAGGGGGGTAGAATTCCAGGTGTAGCGGTGAAATGCGTAGAGATCTGGAGGAATACCGGTGGCGAAGGCGGCCCCCTGGACAAAGACTGACGCTCAGGTGCGAAAGCGTGGGGAGCAAACAGG	NA	NA	f_Enterobacteriaceae ASV_15	ASV_15	Enterobacter	cloacae	A	A4-1-7 E.cloace A	6	Resistant	NA	NA	6	Resistant	12	Resistant	28	Sensitive	28	Sensitive	34	Sensitive	32	Sensitive	40	Sensitive	29	Sensitive	22	Sensitive	19	Sensitive	23	Sensitive	S5
g_Pluralibacter ASV_43	A17-1-7	TACGGAGGGTGCAAGCGTTAATCGGAATTACTGGGCGTAAAGCGCACGCAGGCGGTCTGTCAAGTCGGATGTGAAATCCCCGGGCTCAACCTGGGAACTGCATTCGAAACTGGCAGGCTTGAGTCTCGTAGAGGGGGGTAGAATTCCAGGTGTAGCGGTGAAATGCGTAGAGATCTGGAGGAATACCGGTGGCGAAGGCGGCCCCCTGGACGAAGACTGACGCTCAGGTGCGAAAGCGTGGGGAGCAAACAGG	Pluralibacter	NA	g_Pluralibacter ASV_43	ASV_43	Citrobacter	amalonaticus	A	A17-1-7 C. ama A	6	Resistant	NA	NA	6	Resistant	36	Sensitive	31	Sensitive	16	Resistant	34	Sensitive	34	Sensitive	37	Sensitive	25	Sensitive	21	Sensitive	21	Sensitive	21	Sensitive	S10
g_Enterobacter ASV_15	A8-1-7	TACGGAGGGTGCAAGCGTTAATCGGAATTACTGGGCGTAAAGCGCACGCAGGCGGTCTGTCAAGTCGGATGTGAAATCCCCGGGCTCAACCTGGGAACTGCATTCGAAACTGGCAGGCTAGAGTCTTGTAGAGGGGGGTAGAATTCCAGGTGTAGCGGTGAAATGCGTAGAGATCTGGAGGAATACCGGTGGCGAAGGCGGCCCCCTGGACAAAGACTGACGCTCAGGTGCGAAAGCGTGGGGAGCAAACAGG	NA	NA	f_Enterobacteriaceae ASV_15	ASV_15	Enterobacter	cloacae/asburiae	A	A8-1-7 E.clo/asb A	6	Resistant	NA	NA	6	Resistant	20	Sensitive	20	Intermediate	19	Resistant	36	Sensitive	31	Sensitive	41	Sensitive	31	Sensitive	23	Sensitive	22	Sensitive	28	Sensitive	S18
g_Enterobacter ASV_15	A8-1-7	TACGGAGGGTGCAAGCGTTAATCGGAATTACTGGGCGTAAAGCGCACGCAGGCGGTCTGTCAAGTCGGATGTGAAATCCCCGGGCTCAACCTGGGAACTGCATTCGAAACTGGCAGGCTAGAGTCTTGTAGAGGGGGGTAGAATTCCAGGTGTAGCGGTGAAATGCGTAGAGATCTGGAGGAATACCGGTGGCGAAGGCGGCCCCCTGGACAAAGACTGACGCTCAGGTGCGAAAGCGTGGGGAGCAAACAGG	NA	NA	f_Enterobacteriaceae ASV_15	ASV_15	Enterobacter	cloacae/asburiae	E	A8-1-7 E.clo/asb E	6	Resistant	NA	NA	6	Resistant	20	Sensitive	19	Intermediate	18	Resistant	35	Sensitive	30	Sensitive	40	Sensitive	29	Sensitive	22	Sensitive	21	Sensitive	29	Sensitive	S22
g_Enterobacter ASV_15	A8-1-0	TACGGAGGGTGCAAGCGTTAATCGGAATTACTGGGCGTAAAGCGCACGCAGGCGGTCTGTCAAGTCGGATGTGAAATCCCCGGGCTCAACCTGGGAACTGCATTCGAAACTGGCAGGCTAGAGTCTTGTAGAGGGGGGTAGAATTCCAGGTGTAGCGGTGAAATGCGTAGAGATCTGGAGGAATACCGGTGGCGAAGGCGGCCCCCTGGACAAAGACTGACGCTCAGGTGCGAAAGCGTGGGGAGCAAACAGG	NA	NA	f_Enterobacteriaceae ASV_15	ASV_15	Enterobacter	cloacae/asburiae	A	A8-1-0 E.clo/asb A	6	Resistant	NA	NA	6	Resistant	12	Resistant	15	Resistant	15	Resistant	35	Sensitive	29	Sensitive	18	Intermediate	30	Sensitive	22	Sensitive	22	Sensitive	26	Sensitive	S29
g_Enterobacter ASV_15	A9-1-180	TACGGAGGGTGCAAGCGTTAATCGGAATTACTGGGCGTAAAGCGCACGCAGGCGGTCTGTCAAGTCGGATGTGAAATCCCCGGGCTCAACCTGGGAACTGCATTCGAAACTGGCAGGCTAGAGTCTTGTAGAGGGGGGTAGAATTCCAGGTGTAGCGGTGAAATGCGTAGAGATCTGGAGGAATACCGGTGGCGAAGGCGGCCCCCTGGACAAAGACTGACGCTCAGGTGCGAAAGCGTGGGGAGCAAACAGG	NA	NA	f_Enterobacteriaceae ASV_15	ASV_15	Enterobacter	cloacae/asburiae	A	A9-1-180 E.clo/asb A	6	Resistant	NA	NA	6	Resistant	14	Intermediate	30	Sensitive	27	Sensitive	37	Sensitive	29	Sensitive	33	Sensitive	25	Sensitive	24	Sensitive	21	Sensitive	20	Sensitive	S32
g_Citrobacter ASV_140	A21-1-7	TACGGAGGGTGCAAGCGTTAATCGGAATTACTGGGCGTAAAGCGCACGCAGGCGGTCTGTCAAGTCGGATGTGAAATCCCCGGGCTCAACCTGGGAACTGCATCCGAAACTGGCAGGCTAGAGTCTTGTAGAGGGGGGTAGAATTCCAGGTGTAGCGGTGAAATGCGTAGAGATCTGGAGGAATACCGGTGGCGAAGGCGGCCCCCTGGACAAAGACTGACGCTCAGGTGCGAAAGCGTGGGGAGCAAACAGG	Citrobacter	NA	g_Citrobacter ASV_140	ASV_140	Citrobacter	braakii	A	A21-1-7 C. braakii A	6	Resistant	NA	NA	6	Resistant	17	Sensitive	15	Resistant	17	Resistant	33	Sensitive	30	Sensitive	35	Sensitive	28	Sensitive	19	Sensitive	21	Sensitive	22	Sensitive	S44
g_Citrobacter ASV_140	A24-1-0	TACGGAGGGTGCAAGCGTTAATCGGAATTACTGGGCGTAAAGCGCACGCAGGCGGTCTGTCAAGTCGGATGTGAAATCCCCGGGCTCAACCTGGGAACTGCATCCGAAACTGGCAGGCTAGAGTCTTGTAGAGGGGGGTAGAATTCCAGGTGTAGCGGTGAAATGCGTAGAGATCTGGAGGAATACCGGTGGCGAAGGCGGCCCCCTGGACAAAGACTGACGCTCAGGTGCGAAAGCGTGGGGAGCAAACAGG	Citrobacter	NA	g_Citrobacter ASV_140	ASV_140	Citrobacter	braakii	A	A24-1-0 C. braakii A	6	Resistant	NA	NA	6	Resistant	20	Sensitive	19	Intermediate	20	Intermediate	34	Sensitive	30	Sensitive	32	Sensitive	27	Sensitive	19	Sensitive	20	Sensitive	20	Sensitive	S46
g_Pluralibacter ASV_43	A28-1-0	TACGGAGGGTGCAAGCGTTAATCGGAATTACTGGGCGTAAAGCGCACGCAGGCGGTCTGTCAAGTCGGATGTGAAATCCCCGGGCTCAACCTGGGAACTGCATTCGAAACTGGCAGGCTTGAGTCTCGTAGAGGGGGGTAGAATTCCAGGTGTAGCGGTGAAATGCGTAGAGATCTGGAGGAATACCGGTGGCGAAGGCGGCCCCCTGGACGAAGACTGACGCTCAGGTGCGAAAGCGTGGGGAGCAAACAGG	Pluralibacter	NA	g_Pluralibacter ASV_43	ASV_43	Citrobacter	farmeri	NA	A28-1-0 C. farmeri	6	Resistant	NA	NA	6	Resistant	35	Sensitive	31	Sensitive	19	Resistant	33	Sensitive	31	Sensitive	34	Sensitive	30	Sensitive	24	Sensitive	20	Sensitive	23	Sensitive	S54
g_Citrobacter ASV_140	A35-1-0	TACGGAGGGTGCAAGCGTTAATCGGAATTACTGGGCGTAAAGCGCACGCAGGCGGTCTGTCAAGTCGGATGTGAAATCCCCGGGCTCAACCTGGGAACTGCATCCGAAACTGGCAGGCTAGAGTCTTGTAGAGGGGGGTAGAATTCCAGGTGTAGCGGTGAAATGCGTAGAGATCTGGAGGAATACCGGTGGCGAAGGCGGCCCCCTGGACAAAGACTGACGCTCAGGTGCGAAAGCGTGGGGAGCAAACAGG	Citrobacter	NA	g_Citrobacter ASV_140	ASV_140	Citrobacter	werkmanii	A	A35-1-0 C. wer A	6	Resistant	NA	NA	6	Resistant	20	Sensitive	19	Intermediate	20	Intermediate	34	Sensitive	30	Sensitive	30	Sensitive	33	Sensitive	24	Sensitive	20	Sensitive	26	Sensitive	S55
g_Escherichia/Shigella ASV_4	DS 1-5	TACGGAGGGTGCAAGCGTTAATCGGAATTACTGGGCGTAAAGCGCACGCAGGCGGTTTGTTAAGTCAGATGTGAAATCCCCGGGCTCAACCTGGGAACTGCATCTGATACTGGCAAGCTTGAGTCTCGTAGAGGGGGGTAGAATTCCAGGTGTAGCGGTGAAATGCGTAGAGATCTGGAGGAATACCGGTGGCGAAGGCGGCCCCCTGGACGAAGACTGACGCTCAGGTGCGAAAGCGTGGGGAGCAAACAGG	Escherichia/Shigella	NA	g_Escherichia/Shigella ASV_4	ASV_4	Escherichia	coli	E	DS 1-5 E.coli E	6	Resistant	NA	NA	6	Resistant	19	Sensitive	18	Intermediate	20	Intermediate	34	Sensitive	30	Sensitive	35	Sensitive	6	Resisitant	8	Resistant	13	Intermediate	6	Resistant	S69
g_Escherichia/Shigella ASV_4	DS 1-6	TACGGAGGGTGCAAGCGTTAATCGGAATTACTGGGCGTAAAGCGCACGCAGGCGGTTTGTTAAGTCAGATGTGAAATCCCCGGGCTCAACCTGGGAACTGCATCTGATACTGGCAAGCTTGAGTCTCGTAGAGGGGGGTAGAATTCCAGGTGTAGCGGTGAAATGCGTAGAGATCTGGAGGAATACCGGTGGCGAAGGCGGCCCCCTGGACGAAGACTGACGCTCAGGTGCGAAAGCGTGGGGAGCAAACAGG	Escherichia/Shigella	NA	g_Escherichia/Shigella ASV_4	ASV_4	Escherichia	coli	A	DS 1-6 E.coli A	6	Resistant	NA	NA	6	Resistant	16	Sensitive	18	Intermediate	19	Resistant	32	Sensitive	30	Sensitive	35	Sensitive	6	Resisitant	8	Resistant	13	Intermediate	6	Resistant	S85
g_Enterococcus ASV_20	A3-1-7	TACGTAGGTGGCAAGCGTTGTCCGGATTTATTGGGCGTAAAGCGAGCGCAGGCGGTTTCTTAAGTCTGATGTGAAAGCCCCCGGCTCAACCGGGGAGGGTCATTGGAAACTGGGAGACTTGAGTGCAGAAGAGGAGAGTGGAATTCCATGTGTAGCGGTGAAATGCGTAGATATATGGAGGAACACCAGTGGCGAAGGCGGCTCTCTGGTCTGTAACTGACGCTGAGGCTCGAAAGCGTGGGGAGCAAACAGG	Enterococcus	NA	g_Enterococcus ASV_20	ASV_20	Enterococcus	faecium	A	A3-1-7 VRE-faecium A	20	Sensitive	6	Resistant	NA	NA	NA	NA	NA	NA	NA	NA	NA	NA	NA	NA	NA	NA	NA	NA	NA	NA	NA	NA	NA	NA	S101
g_Enterococcus ASV_20	A3-2-7	TACGTAGGTGGCAAGCGTTGTCCGGATTTATTGGGCGTAAAGCGAGCGCAGGCGGTTTCTTAAGTCTGATGTGAAAGCCCCCGGCTCAACCGGGGAGGGTCATTGGAAACTGGGAGACTTGAGTGCAGAAGAGGAGAGTGGAATTCCATGTGTAGCGGTGAAATGCGTAGATATATGGAGGAACACCAGTGGCGAAGGCGGCTCTCTGGTCTGTAACTGACGCTGAGGCTCGAAAGCGTGGGGAGCAAACAGG	Enterococcus	NA	g_Enterococcus ASV_20	ASV_20	Enterococcus	faecium	A	A3-2-7 VRE-faecium A	19	Sensitive	6	Resistant	NA	NA	NA	NA	NA	NA	NA	NA	NA	NA	NA	NA	NA	NA	NA	NA	NA	NA	NA	NA	NA	NA	S105
g_Enterococcus ASV_20	A6-1-0	TACGTAGGTGGCAAGCGTTGTCCGGATTTATTGGGCGTAAAGCGAGCGCAGGCGGTTTCTTAAGTCTGATGTGAAAGCCCCCGGCTCAACCGGGGAGGGTCATTGGAAACTGGGAGACTTGAGTGCAGAAGAGGAGAGTGGAATTCCATGTGTAGCGGTGAAATGCGTAGATATATGGAGGAACACCAGTGGCGAAGGCGGCTCTCTGGTCTGTAACTGACGCTGAGGCTCGAAAGCGTGGGGAGCAAACAGG	Enterococcus	NA	g_Enterococcus ASV_20	ASV_20	Enterococcus	faecium	A	A6-1-0 VRE-faecium A	6	Resistant	6	Resistant	NA	NA	NA	NA	NA	NA	NA	NA	NA	NA	NA	NA	NA	NA	NA	NA	NA	NA	NA	NA	NA	NA	S109
g_Enterococcus ASV_20	A7-1-7	TACGTAGGTGGCAAGCGTTGTCCGGATTTATTGGGCGTAAAGCGAGCGCAGGCGGTTTCTTAAGTCTGATGTGAAAGCCCCCGGCTCAACCGGGGAGGGTCATTGGAAACTGGGAGACTTGAGTGCAGAAGAGGAGAGTGGAATTCCATGTGTAGCGGTGAAATGCGTAGATATATGGAGGAACACCAGTGGCGAAGGCGGCTCTCTGGTCTGTAACTGACGCTGAGGCTCGAAAGCGTGGGGAGCAAACAGG	Enterococcus	NA	g_Enterococcus ASV_20	ASV_20	Enterococcus	faecium	A	A7-1-7 VRE-faecium A	6	Resistant	6	Resistant	NA	NA	NA	NA	NA	NA	NA	NA	NA	NA	NA	NA	NA	NA	NA	NA	NA	NA	NA	NA	NA	NA	S113
g_Enterococcus ASV_20	A7-1-7	TACGTAGGTGGCAAGCGTTGTCCGGATTTATTGGGCGTAAAGCGAGCGCAGGCGGTTTCTTAAGTCTGATGTGAAAGCCCCCGGCTCAACCGGGGAGGGTCATTGGAAACTGGGAGACTTGAGTGCAGAAGAGGAGAGTGGAATTCCATGTGTAGCGGTGAAATGCGTAGATATATGGAGGAACACCAGTGGCGAAGGCGGCTCTCTGGTCTGTAACTGACGCTGAGGCTCGAAAGCGTGGGGAGCAAACAGG	Enterococcus	NA	g_Enterococcus ASV_20	ASV_20	Enterococcus	faecalis	A	A7-1-7 VRE-faecalis A	22	Sensitive	6	Resistant	NA	NA	NA	NA	NA	NA	NA	NA	NA	NA	NA	NA	NA	NA	NA	NA	NA	NA	NA	NA	NA	NA	S115
g_Enterococcus ASV_20	A7-2-7	TACGTAGGTGGCAAGCGTTGTCCGGATTTATTGGGCGTAAAGCGAGCGCAGGCGGTTTCTTAAGTCTGATGTGAAAGCCCCCGGCTCAACCGGGGAGGGTCATTGGAAACTGGGAGACTTGAGTGCAGAAGAGGAGAGTGGAATTCCATGTGTAGCGGTGAAATGCGTAGATATATGGAGGAACACCAGTGGCGAAGGCGGCTCTCTGGTCTGTAACTGACGCTGAGGCTCGAAAGCGTGGGGAGCAAACAGG	Enterococcus	NA	g_Enterococcus ASV_20	ASV_20	Enterococcus	faecium	A	A7-2-7 VRE-faecium A	6	Resistant	6	Resistant	NA	NA	NA	NA	NA	NA	NA	NA	NA	NA	NA	NA	NA	NA	NA	NA	NA	NA	NA	NA	NA	NA	S117
g_Enterococcus ASV_20	A7-2-30	TACGTAGGTGGCAAGCGTTGTCCGGATTTATTGGGCGTAAAGCGAGCGCAGGCGGTTTCTTAAGTCTGATGTGAAAGCCCCCGGCTCAACCGGGGAGGGTCATTGGAAACTGGGAGACTTGAGTGCAGAAGAGGAGAGTGGAATTCCATGTGTAGCGGTGAAATGCGTAGATATATGGAGGAACACCAGTGGCGAAGGCGGCTCTCTGGTCTGTAACTGACGCTGAGGCTCGAAAGCGTGGGGAGCAAACAGG	Enterococcus	NA	g_Enterococcus ASV_20	ASV_20	Enterococcus	faecalis	A	A7-2-30 VRE-faecalis A	22	Sensitive	6	Resistant	NA	NA	NA	NA	NA	NA	NA	NA	NA	NA	NA	NA	NA	NA	NA	NA	NA	NA	NA	NA	NA	NA	S123
g_Enterococcus ASV_20	A7-2-60	TACGTAGGTGGCAAGCGTTGTCCGGATTTATTGGGCGTAAAGCGAGCGCAGGCGGTTTCTTAAGTCTGATGTGAAAGCCCCCGGCTCAACCGGGGAGGGTCATTGGAAACTGGGAGACTTGAGTGCAGAAGAGGAGAGTGGAATTCCATGTGTAGCGGTGAAATGCGTAGATATATGGAGGAACACCAGTGGCGAAGGCGGCTCTCTGGTCTGTAACTGACGCTGAGGCTCGAAAGCGTGGGGAGCAAACAGG	Enterococcus	NA	g_Enterococcus ASV_20	ASV_20	Enterococcus	faecium	A	A7-2-60 VRE-faecium A	6	Resistant	6	Resistant	NA	NA	NA	NA	NA	NA	NA	NA	NA	NA	NA	NA	NA	NA	NA	NA	NA	NA	NA	NA	NA	NA	S125
g_Enterococcus ASV_20	A7-2-90	TACGTAGGTGGCAAGCGTTGTCCGGATTTATTGGGCGTAAAGCGAGCGCAGGCGGTTTCTTAAGTCTGATGTGAAAGCCCCCGGCTCAACCGGGGAGGGTCATTGGAAACTGGGAGACTTGAGTGCAGAAGAGGAGAGTGGAATTCCATGTGTAGCGGTGAAATGCGTAGATATATGGAGGAACACCAGTGGCGAAGGCGGCTCTCTGGTCTGTAACTGACGCTGAGGCTCGAAAGCGTGGGGAGCAAACAGG	Enterococcus	NA	g_Enterococcus ASV_20	ASV_20	Enterococcus	faecium	A	A7-2-90 VRE-faecium A	20 (rpt=20)	Sensitive	6 (rpt=6)	Resistant	NA	NA	NA	NA	NA	NA	NA	NA	NA	NA	NA	NA	NA	NA	NA	NA	NA	NA	NA	NA	NA	NA	S129
g_Enterococcus ASV_20	A7-2-90	TACGTAGGTGGCAAGCGTTGTCCGGATTTATTGGGCGTAAAGCGAGCGCAGGCGGTTTCTTAAGTCTGATGTGAAAGCCCCCGGCTCAACCGGGGAGGGTCATTGGAAACTGGGAGACTTGAGTGCAGAAGAGGAGAGTGGAATTCCATGTGTAGCGGTGAAATGCGTAGATATATGGAGGAACACCAGTGGCGAAGGCGGCTCTCTGGTCTGTAACTGACGCTGAGGCTCGAAAGCGTGGGGAGCAAACAGG	Enterococcus	NA	g_Enterococcus ASV_20	ASV_20	Enterococcus	faecalis	A	A7-2-90 VRE-faecalis A	24	Sensitive	6	Resistant	NA	NA	NA	NA	NA	NA	NA	NA	NA	NA	NA	NA	NA	NA	NA	NA	NA	NA	NA	NA	NA	NA	S131
g_Enterococcus ASV_20	A9-1-0	TACGTAGGTGGCAAGCGTTGTCCGGATTTATTGGGCGTAAAGCGAGCGCAGGCGGTTTCTTAAGTCTGATGTGAAAGCCCCCGGCTCAACCGGGGAGGGTCATTGGAAACTGGGAGACTTGAGTGCAGAAGAGGAGAGTGGAATTCCATGTGTAGCGGTGAAATGCGTAGATATATGGAGGAACACCAGTGGCGAAGGCGGCTCTCTGGTCTGTAACTGACGCTGAGGCTCGAAAGCGTGGGGAGCAAACAGG	Enterococcus	NA	g_Enterococcus ASV_20	ASV_20	Enterococcus	faecium	A	A9-1-0 VRE-faecium A	6	Resistant	6	Resistant	NA	NA	NA	NA	NA	NA	NA	NA	NA	NA	NA	NA	NA	NA	NA	NA	NA	NA	NA	NA	NA	NA	S133
g_Enterococcus ASV_20	A9-1-180	TACGTAGGTGGCAAGCGTTGTCCGGATTTATTGGGCGTAAAGCGAGCGCAGGCGGTTTCTTAAGTCTGATGTGAAAGCCCCCGGCTCAACCGGGGAGGGTCATTGGAAACTGGGAGACTTGAGTGCAGAAGAGGAGAGTGGAATTCCATGTGTAGCGGTGAAATGCGTAGATATATGGAGGAACACCAGTGGCGAAGGCGGCTCTCTGGTCTGTAACTGACGCTGAGGCTCGAAAGCGTGGGGAGCAAACAGG	Enterococcus	NA	g_Enterococcus ASV_20	ASV_20	Enterococcus	faecium	A	A9-1-180 VRE-faecium A	6	Resistant	6	Resistant	NA	NA	NA	NA	NA	NA	NA	NA	NA	NA	NA	NA	NA	NA	NA	NA	NA	NA	NA	NA	NA	NA	S141
g_Enterococcus ASV_20	A17-1-0	TACGTAGGTGGCAAGCGTTGTCCGGATTTATTGGGCGTAAAGCGAGCGCAGGCGGTTTCTTAAGTCTGATGTGAAAGCCCCCGGCTCAACCGGGGAGGGTCATTGGAAACTGGGAGACTTGAGTGCAGAAGAGGAGAGTGGAATTCCATGTGTAGCGGTGAAATGCGTAGATATATGGAGGAACACCAGTGGCGAAGGCGGCTCTCTGGTCTGTAACTGACGCTGAGGCTCGAAAGCGTGGGGAGCAAACAGG	Enterococcus	NA	g_Enterococcus ASV_20	ASV_20	Enterococcus	faecium	A	A17-1-0 VRE-faecium A	29	Sensitive	6	Resistant	NA	NA	NA	NA	NA	NA	NA	NA	NA	NA	NA	NA	NA	NA	NA	NA	NA	NA	NA	NA	NA	NA	S145
g_Enterococcus ASV_20	A17-1-7	TACGTAGGTGGCAAGCGTTGTCCGGATTTATTGGGCGTAAAGCGAGCGCAGGCGGTTTCTTAAGTCTGATGTGAAAGCCCCCGGCTCAACCGGGGAGGGTCATTGGAAACTGGGAGACTTGAGTGCAGAAGAGGAGAGTGGAATTCCATGTGTAGCGGTGAAATGCGTAGATATATGGAGGAACACCAGTGGCGAAGGCGGCTCTCTGGTCTGTAACTGACGCTGAGGCTCGAAAGCGTGGGGAGCAAACAGG	Enterococcus	NA	g_Enterococcus ASV_20	ASV_20	Enterococcus	faecium	A	A17-1-7 VRE-faecium A	25	Sensitive	6	Resistant	NA	NA	NA	NA	NA	NA	NA	NA	NA	NA	NA	NA	NA	NA	NA	NA	NA	NA	NA	NA	NA	NA	S149
g_Enterococcus ASV_20	A24-1-0	TACGTAGGTGGCAAGCGTTGTCCGGATTTATTGGGCGTAAAGCGAGCGCAGGCGGTTTCTTAAGTCTGATGTGAAAGCCCCCGGCTCAACCGGGGAGGGTCATTGGAAACTGGGAGACTTGAGTGCAGAAGAGGAGAGTGGAATTCCATGTGTAGCGGTGAAATGCGTAGATATATGGAGGAACACCAGTGGCGAAGGCGGCTCTCTGGTCTGTAACTGACGCTGAGGCTCGAAAGCGTGGGGAGCAAACAGG	Enterococcus	NA	g_Enterococcus ASV_20	ASV_20	Enterococcus	faecium	A	A24-1-0 VRE-faecium A	6	Resistant	6	Resistant	NA	NA	NA	NA	NA	NA	NA	NA	NA	NA	NA	NA	NA	NA	NA	NA	NA	NA	NA	NA	NA	NA	S153
g_Enterococcus ASV_20	A24-1-7	TACGTAGGTGGCAAGCGTTGTCCGGATTTATTGGGCGTAAAGCGAGCGCAGGCGGTTTCTTAAGTCTGATGTGAAAGCCCCCGGCTCAACCGGGGAGGGTCATTGGAAACTGGGAGACTTGAGTGCAGAAGAGGAGAGTGGAATTCCATGTGTAGCGGTGAAATGCGTAGATATATGGAGGAACACCAGTGGCGAAGGCGGCTCTCTGGTCTGTAACTGACGCTGAGGCTCGAAAGCGTGGGGAGCAAACAGG	Enterococcus	NA	g_Enterococcus ASV_20	ASV_20	Enterococcus	faecium	A	A24-1-7 VRE-faecium A	6	Resistant	6	Resistant	NA	NA	NA	NA	NA	NA	NA	NA	NA	NA	NA	NA	NA	NA	NA	NA	NA	NA	NA	NA	NA	NA	S157
g_Enterococcus ASV_20	A24-1-7	TACGTAGGTGGCAAGCGTTGTCCGGATTTATTGGGCGTAAAGCGAGCGCAGGCGGTTTCTTAAGTCTGATGTGAAAGCCCCCGGCTCAACCGGGGAGGGTCATTGGAAACTGGGAGACTTGAGTGCAGAAGAGGAGAGTGGAATTCCATGTGTAGCGGTGAAATGCGTAGATATATGGAGGAACACCAGTGGCGAAGGCGGCTCTCTGGTCTGTAACTGACGCTGAGGCTCGAAAGCGTGGGGAGCAAACAGG	Enterococcus	NA	g_Enterococcus ASV_20	ASV_20	Enterococcus	faecalis	A	A24-1-7 VRE-faecalis A	22	Sensitive	6	Resistant	NA	NA	NA	NA	NA	NA	NA	NA	NA	NA	NA	NA	NA	NA	NA	NA	NA	NA	NA	NA	NA	NA	S159
g_Enterococcus ASV_20	A24-2-0	TACGTAGGTGGCAAGCGTTGTCCGGATTTATTGGGCGTAAAGCGAGCGCAGGCGGTTTCTTAAGTCTGATGTGAAAGCCCCCGGCTCAACCGGGGAGGGTCATTGGAAACTGGGAGACTTGAGTGCAGAAGAGGAGAGTGGAATTCCATGTGTAGCGGTGAAATGCGTAGATATATGGAGGAACACCAGTGGCGAAGGCGGCTCTCTGGTCTGTAACTGACGCTGAGGCTCGAAAGCGTGGGGAGCAAACAGG	Enterococcus	NA	g_Enterococcus ASV_20	ASV_20	Enterococcus	faecium	A	A24-2-0 VRE-faecium A	6	Resistant	6	Resistant	NA	NA	NA	NA	NA	NA	NA	NA	NA	NA	NA	NA	NA	NA	NA	NA	NA	NA	NA	NA	NA	NA	S161
g_Enterococcus ASV_20	A24-2-0	TACGTAGGTGGCAAGCGTTGTCCGGATTTATTGGGCGTAAAGCGAGCGCAGGCGGTTTCTTAAGTCTGATGTGAAAGCCCCCGGCTCAACCGGGGAGGGTCATTGGAAACTGGGAGACTTGAGTGCAGAAGAGGAGAGTGGAATTCCATGTGTAGCGGTGAAATGCGTAGATATATGGAGGAACACCAGTGGCGAAGGCGGCTCTCTGGTCTGTAACTGACGCTGAGGCTCGAAAGCGTGGGGAGCAAACAGG	Enterococcus	NA	g_Enterococcus ASV_20	ASV_20	Enterococcus	faecalis	A	A24-2-0 VRE-faecalis A	24	Sensitive	6	Resistant	NA	NA	NA	NA	NA	NA	NA	NA	NA	NA	NA	NA	NA	NA	NA	NA	NA	NA	NA	NA	NA	NA	S163
g_Enterococcus ASV_20	A24-2-7	TACGTAGGTGGCAAGCGTTGTCCGGATTTATTGGGCGTAAAGCGAGCGCAGGCGGTTTCTTAAGTCTGATGTGAAAGCCCCCGGCTCAACCGGGGAGGGTCATTGGAAACTGGGAGACTTGAGTGCAGAAGAGGAGAGTGGAATTCCATGTGTAGCGGTGAAATGCGTAGATATATGGAGGAACACCAGTGGCGAAGGCGGCTCTCTGGTCTGTAACTGACGCTGAGGCTCGAAAGCGTGGGGAGCAAACAGG	Enterococcus	NA	g_Enterococcus ASV_20	ASV_20	Enterococcus	faecium	A	A24-2-7 VRE-faecium A	6	Resistant	6	Resistant	NA	NA	NA	NA	NA	NA	NA	NA	NA	NA	NA	NA	NA	NA	NA	NA	NA	NA	NA	NA	NA	NA	S165
g_Enterococcus ASV_20	A24-2-30	TACGTAGGTGGCAAGCGTTGTCCGGATTTATTGGGCGTAAAGCGAGCGCAGGCGGTTTCTTAAGTCTGATGTGAAAGCCCCCGGCTCAACCGGGGAGGGTCATTGGAAACTGGGAGACTTGAGTGCAGAAGAGGAGAGTGGAATTCCATGTGTAGCGGTGAAATGCGTAGATATATGGAGGAACACCAGTGGCGAAGGCGGCTCTCTGGTCTGTAACTGACGCTGAGGCTCGAAAGCGTGGGGAGCAAACAGG	Enterococcus	NA	g_Enterococcus ASV_20	ASV_20	Enterococcus	faecalis	A	A24-2-30 VRE-faecalis A	22	Sensitive	6	Resistant	NA	NA	NA	NA	NA	NA	NA	NA	NA	NA	NA	NA	NA	NA	NA	NA	NA	NA	NA	NA	NA	NA	S171
g_Enterococcus ASV_20	A24-2-60	TACGTAGGTGGCAAGCGTTGTCCGGATTTATTGGGCGTAAAGCGAGCGCAGGCGGTTTCTTAAGTCTGATGTGAAAGCCCCCGGCTCAACCGGGGAGGGTCATTGGAAACTGGGAGACTTGAGTGCAGAAGAGGAGAGTGGAATTCCATGTGTAGCGGTGAAATGCGTAGATATATGGAGGAACACCAGTGGCGAAGGCGGCTCTCTGGTCTGTAACTGACGCTGAGGCTCGAAAGCGTGGGGAGCAAACAGG	Enterococcus	NA	g_Enterococcus ASV_20	ASV_20	Enterococcus	faecium	A	A24-2-60 VRE-faecium A	28	Sensitive	6	Resistant	NA	NA	NA	NA	NA	NA	NA	NA	NA	NA	NA	NA	NA	NA	NA	NA	NA	NA	NA	NA	NA	NA	S173
g_Enterococcus ASV_20	A35-1-0	TACGTAGGTGGCAAGCGTTGTCCGGATTTATTGGGCGTAAAGCGAGCGCAGGCGGTTTCTTAAGTCTGATGTGAAAGCCCCCGGCTCAACCGGGGAGGGTCATTGGAAACTGGGAGACTTGAGTGCAGAAGAGGAGAGTGGAATTCCATGTGTAGCGGTGAAATGCGTAGATATATGGAGGAACACCAGTGGCGAAGGCGGCTCTCTGGTCTGTAACTGACGCTGAGGCTCGAAAGCGTGGGGAGCAAACAGG	Enterococcus	NA	g_Enterococcus ASV_20	ASV_20	Enterococcus	faecium	A	A35-1-0 VRE-faecium A	6	Resistant	6	Resistant	NA	NA	NA	NA	NA	NA	NA	NA	NA	NA	NA	NA	NA	NA	NA	NA	NA	NA	NA	NA	NA	NA	S177
g_Enterococcus ASV_20	A35-1-7	TACGTAGGTGGCAAGCGTTGTCCGGATTTATTGGGCGTAAAGCGAGCGCAGGCGGTTTCTTAAGTCTGATGTGAAAGCCCCCGGCTCAACCGGGGAGGGTCATTGGAAACTGGGAGACTTGAGTGCAGAAGAGGAGAGTGGAATTCCATGTGTAGCGGTGAAATGCGTAGATATATGGAGGAACACCAGTGGCGAAGGCGGCTCTCTGGTCTGTAACTGACGCTGAGGCTCGAAAGCGTGGGGAGCAAACAGG	Enterococcus	NA	g_Enterococcus ASV_20	ASV_20	Enterococcus	faecium	A	A35-1-7 VRE-faecium A	6	Resistant	6	Resistant	NA	NA	NA	NA	NA	NA	NA	NA	NA	NA	NA	NA	NA	NA	NA	NA	NA	NA	NA	NA	NA	NA	S181
g_Enterococcus ASV_20	A35-1-7	TACGTAGGTGGCAAGCGTTGTCCGGATTTATTGGGCGTAAAGCGAGCGCAGGCGGTTTCTTAAGTCTGATGTGAAAGCCCCCGGCTCAACCGGGGAGGGTCATTGGAAACTGGGAGACTTGAGTGCAGAAGAGGAGAGTGGAATTCCATGTGTAGCGGTGAAATGCGTAGATATATGGAGGAACACCAGTGGCGAAGGCGGCTCTCTGGTCTGTAACTGACGCTGAGGCTCGAAAGCGTGGGGAGCAAACAGG	Enterococcus	NA	g_Enterococcus ASV_20	ASV_20	Enterococcus	faecalis	A	A35-1-7 VRE-faecalis A	30	Sensitive	6	Resistant	NA	NA	NA	NA	NA	NA	NA	NA	NA	NA	NA	NA	NA	NA	NA	NA	NA	NA	NA	NA	NA	NA	S183
