# Supplementary material for: Microbiota restoration reduces antibiotic-resistant bacteria gut colonization in patients with recurrent Clostridioides difficile infection from the open-label PUNCH CD study
Source: Genome Med. 2021 Feb 16;13:28. doi: 10.1186/s13073-021-00843-9 (PMC7888090; doi:10.1186/s13073-021-00843-9)
Supplement: Supplementary file 3 — Additional file 3. All genomic resistance gene annotations from Resfinder for all MDRO isolates are listed here, with their specific genomic location, predicted phenotype, and % identity to reference genes. [file 13073_2021_843_MOESM3_ESM.csv]

	Sample_hyphen	Gene	Identity	Query	Contig	Position	Phenotype	Accession
1	A1-2-60	aadA1	100	792/792	NODE_156_length_4087_cov_26.3466	850..1641	Aminoglycoside resistance	JX185132
2	A1-2-60	blaCTX-M-15	100	876/876	NODE_52_length_30128_cov_20.2628	2174..3049	Beta-lactam resistance	DQ302097
3	A1-2-60	QnrS1	100	657/533	NODE_229_length_909_cov_37	377..909	Quinolone resistance	AB187515
4	A1-2-60	sul2	100	816/816	NODE_150_length_4382_cov_18.9549	241..1056	Sulphonamide resistance	GQ421466
5	A1-2-60	dfrA1	100	474/474	NODE_156_length_4087_cov_26.3466	1734..2207	Trimethoprim resistance	JQ690541
6	A4-1-7	blaACT-5	98.78	1146/1146	NODE_31_length_38581_cov_8.47873	20021..21166	Beta-lactam resistance	FJ237369
7	A3-1-7	ant(6)-Ia	99.04	909/726	NODE_198_length_971_cov_338.971	1..726	Aminoglycoside resistance	AF330699
8	A3-1-7	aph(3')-III	99.87	795/795	NODE_172_length_1350_cov_299.448	417..1211	Aminoglycoside resistance	M26832
9	A3-1-7	msr(C)	98.99	1479/1479	NODE_42_length_20510_cov_51.4219	6104..7582	Macrolide, Lincosamide and Streptogramin B resistance	AY004350
10	A3-1-7	erm(B)	100	738/624	NODE_167_length_1450_cov_348.095	827..1450	Macrolide resistance	AF299292
11	A3-1-7	tet(M)	100	1920/1920	NODE_3_length_98027_cov_48.5206	80935..82854	Tetracycline resistance	FN433596
12	A3-1-7	tet(U)	99.06	318/318	NODE_147_length_2057_cov_533.274	813..1130	Tetracycline resistance	U01917
13	A3-1-7	VanS-A	100	1155/1155	NODE_138_length_2326_cov_285.647	1078..2232	Vancomycin resistance (Glycopeptid resistance)	M97297
14	A3-1-7	VanY-A	100	912/912	NODE_134_length_2457_cov_319.124	1299..2210	Vancomycin resistance (Glycopeptid resistance)	M97297
15	A3-1-7	VanX-A	99.81	609/534	NODE_168_length_1410_cov_239.998	1..534	Vancomycin resistance (Glycopeptid resistance)	FJ866609
16	A3-1-7	VanH-A	100	969/754	NODE_191_length_1036_cov_282.579	283..1036	Vancomycin resistance (Glycopeptid resistance)	FJ866609
17	A3-1-7	VanR-A	100	696/696	NODE_138_length_2326_cov_285.647	405..1100	Vancomycin resistance (Glycopeptid resistance)	FJ866609
18	A3-1-7	VanA	99.89	1032/871	NODE_168_length_1410_cov_239.998	540..1410	Vancomycin resistance (Glycopeptid resistance)	FJ866609
19	A3-1-7	VanZ-A	100	486/486	NODE_134_length_2457_cov_319.124	661..1146	Vancomycin resistance (Glycopeptid resistance)	FJ866609
20	A3-2-7	aph(3')-III	99.87	795/795	NODE_184_length_1108_cov_231.916	140..934	Aminoglycoside resistance	M26832
21	A3-2-7	ant(6)-Ia	100	909/565	NODE_229_length_588_cov_305.462	1..565	Aminoglycoside resistance	AF330699
22	A3-2-7	erm(B)	100	738/738	NODE_156_length_1717_cov_287.743	357..1094	Macrolide resistance	AF299292
23	A3-2-7	msr(C)	98.99	1479/1479	NODE_41_length_20510_cov_37.139	6104..7582	Macrolide, Lincosamide and Streptogramin B resistance	AY004350
24	A3-2-7	tet(M)	100	1920/1920	NODE_3_length_97797_cov_36.0492	14944..16863	Tetracycline resistance	FN433596
25	A3-2-7	tet(U)	99.53	318/214	NODE_155_length_1735_cov_387.971	1522..1735	Tetracycline resistance	U01917
26	A3-2-7	VanR-A	100	696/628	NODE_191_length_1032_cov_254.382	1..628	Vancomycin resistance (Glycopeptid resistance)	FJ866609
27	A3-2-7	VanY-A	100	912/719	NODE_165_length_1468_cov_264.05	1..719	Vancomycin resistance (Glycopeptid resistance)	M97297
28	A3-2-7	VanA	99.89	1032/871	NODE_175_length_1240_cov_171.042	1..871	Vancomycin resistance (Glycopeptid resistance)	FJ866609
29	A3-2-7	VanS-A	100	1155/908	NODE_193_length_1002_cov_205.478	1..908	Vancomycin resistance (Glycopeptid resistance)	M97297
30	A3-2-7	VanZ-A	100	486/486	NODE_116_length_3585_cov_269.609	2678..3163	Vancomycin resistance (Glycopeptid resistance)	FJ866609
31	A3-2-7	VanH-A	100	969/754	NODE_190_length_1036_cov_226.709	283..1036	Vancomycin resistance (Glycopeptid resistance)	FJ866609
32	A6-1-0	msr(C)	98.99	1479/1479	NODE_48_length_20510_cov_27.6943	6104..7582	Macrolide, Lincosamide and Streptogramin B resistance	AY004350
33	A6-1-0	tet(M)	100	1920/1920	NODE_4_length_83112_cov_25.6588	139..2058	Tetracycline resistance	FN433596
34	A6-1-0	tet(U)	99.06	318/318	NODE_144_length_2057_cov_483.839	985..1302	Tetracycline resistance	U01917
35	A6-1-0	VanA	99.9	1032/1032	NODE_127_length_2821_cov_99.258	1244..2275	Vancomycin resistance (Glycopeptid resistance)	M97297
36	A6-1-0	VanR-A	100	696/583	NODE_153_length_1809_cov_104.775	1..583	Vancomycin resistance (Glycopeptid resistance)	FJ866609
37	A6-1-0	VanX-A	99.82	609/541	NODE_127_length_2821_cov_99.258	2281..2821	Vancomycin resistance (Glycopeptid resistance)	FJ866609
38	A6-1-0	VanH-A	100	969/969	NODE_127_length_2821_cov_99.258	283..1251	Vancomycin resistance (Glycopeptid resistance)	FJ866609
39	A6-1-0	VanZ-A	100	486/486	NODE_104_length_5005_cov_153.188	3209..3694	Vancomycin resistance (Glycopeptid resistance)	FJ866609
40	A6-1-0	VanY-A	100	912/912	NODE_104_length_5005_cov_153.188	3847..4758	Vancomycin resistance (Glycopeptid resistance)	M97297
41	A6-1-0	VanS-A	100	1155/1155	NODE_153_length_1809_cov_104.775	561..1715	Vancomycin resistance (Glycopeptid resistance)	M97297
42	A7-1-7	aph(3')-III	99.87	795/795	NODE_104_length_6826_cov_135.659	140..934	Aminoglycoside resistance	M26832
43	A7-1-7	ant(6)-Ia	100	909/909	NODE_104_length_6826_cov_135.659	1566..2474	Aminoglycoside resistance	AF330699
44	A7-1-7	erm(B)	100	738/738	NODE_104_length_6826_cov_135.659	5733..6470	Macrolide resistance	AF299292
45	A7-1-7	msr(C)	98.99	1479/1479	NODE_51_length_20342_cov_34.7257	6103..7581	Macrolide, Lincosamide and Streptogramin B resistance	AY004350
46	A7-1-7	tet(M)	100	1920/1920	NODE_1_length_160354_cov_35.7526	77326..79245	Tetracycline resistance	FN433596
47	A7-1-7	tet(U)	99.06	318/318	NODE_172_length_2057_cov_513.677	926..1243	Tetracycline resistance	U01917
48	A7-1-7	dfrG	100	498/498	NODE_87_length_9606_cov_157.953	2416..2913	Trimethoprim resistance	AB205645
49	A7-1-7	VanS-A	100	1155/1155	NODE_158_length_2326_cov_113.571	1078..2232	Vancomycin resistance (Glycopeptid resistance)	M97297
50	A7-1-7	VanH-A	100	969/969	NODE_86_length_9643_cov_208.813	1481..2449	Vancomycin resistance (Glycopeptid resistance)	FJ866609
51	A7-1-7	VanA	99.9	1032/1032	NODE_86_length_9643_cov_208.813	2442..3473	Vancomycin resistance (Glycopeptid resistance)	M97297
52	A7-1-7	VanX-A	99.84	609/609	NODE_86_length_9643_cov_208.813	3479..4087	Vancomycin resistance (Glycopeptid resistance)	FJ866609
53	A7-1-7	VanR-A	100	696/696	NODE_158_length_2326_cov_113.571	405..1100	Vancomycin resistance (Glycopeptid resistance)	FJ866609
54	A7-1-7	VanY-A	100	912/912	NODE_86_length_9643_cov_208.813	4515..5426	Vancomycin resistance (Glycopeptid resistance)	M97297
55	A7-1-7	VanZ-A	100	486/486	NODE_86_length_9643_cov_208.813	5579..6064	Vancomycin resistance (Glycopeptid resistance)	FJ866609
56	A7-1-7	aadD	99.61	771/771	NODE_53_length_17844_cov_63.5472	14561..15331	Aminoglycoside resistance	AF181950
57	A7-1-7	ant(6)-Ia	100	909/909	NODE_131_length_1526_cov_64.4527	321..1229	Aminoglycoside resistance	AF330699
58	A7-1-7	aph(3')-III	100	795/795	NODE_92_length_4343_cov_64.8005	412..1206	Aminoglycoside resistance	M26832
59	A7-1-7	aac(6')-aph(2'')	100	1440/1440	NODE_116_length_2072_cov_53.9333	477..1916	Aminoglycoside resistance	M13771
60	A7-1-7	erm(B)	99.86	738/738	NODE_96_length_3837_cov_66.3309	3016..3753	Macrolide resistance	JN899585
61	A7-1-7	lsa(A)	98.73	1497/1497	NODE_10_length_73918_cov_30.443	41128..42624	Macrolide resistance	AY58982
62	A7-1-7	VanX-A	99.84	609/609	NODE_53_length_17844_cov_63.5472	10309..10917	Vancomycin resistance (Glycopeptid resistance)	FJ866609
63	A7-1-7	VanY-A	100	912/912	NODE_53_length_17844_cov_63.5472	12395..13306	Vancomycin resistance (Glycopeptid resistance)	M97297
64	A7-1-7	VanZ-A	100	486/486	NODE_53_length_17844_cov_63.5472	13459..13944	Vancomycin resistance (Glycopeptid resistance)	FJ866609
65	A7-1-7	VanR-A	100	696/696	NODE_53_length_17844_cov_63.5472	6269..6964	Vancomycin resistance (Glycopeptid resistance)	FJ866609
66	A7-1-7	VanS-A	100	1155/1155	NODE_53_length_17844_cov_63.5472	6942..8096	Vancomycin resistance (Glycopeptid resistance)	M97297
67	A7-1-7	VanH-A	100	969/969	NODE_53_length_17844_cov_63.5472	8311..9279	Vancomycin resistance (Glycopeptid resistance)	FJ866609
68	A7-1-7	VanA	100	1032/1032	NODE_53_length_17844_cov_63.5472	9272..10303	Vancomycin resistance (Glycopeptid resistance)	M97297
69	A7-2-7	ant(6)-Ia	99.56	909/913	NODE_87_length_7598_cov_116.793	4353..5265	Aminoglycoside resistance	AF330699
70	A7-2-7	aph(3')-III	100	795/795	NODE_87_length_7598_cov_116.793	5897..6691	Aminoglycoside resistance	M26832
71	A7-2-7	erm(B)	100	738/738	NODE_87_length_7598_cov_116.793	357..1094	Macrolide resistance	AF299292
72	A7-2-7	msr(C)	98.99	1479/1479	NODE_21_length_40228_cov_59.5205	6212..7690	Macrolide, Lincosamide and Streptogramin B resistance	AY004350
73	A7-2-7	tet(L)	99.93	1377/1343	NODE_73_length_11540_cov_63.9799	7552..8894	Tetracycline resistance	M29725
74	A7-2-7	VanY-A	100	912/912	NODE_133_length_2346_cov_133.89	1032..1943	Vancomycin resistance (Glycopeptid resistance)	M97297
75	A7-2-7	VanH-A	100	969/969	NODE_122_length_3112_cov_84.5783	1862..2830	Vancomycin resistance (Glycopeptid resistance)	FJ866609
76	A7-2-7	VanX-A	99.84	609/609	NODE_122_length_3112_cov_84.5783	224..832	Vancomycin resistance (Glycopeptid resistance)	FJ866609
77	A7-2-7	VanR-A	100	696/696	NODE_101_length_4800_cov_110.538	2745..3440	Vancomycin resistance (Glycopeptid resistance)	FJ866609
78	A7-2-7	VanS-A	100	1155/1155	NODE_101_length_4800_cov_110.538	3418..4572	Vancomycin resistance (Glycopeptid resistance)	M97297
79	A7-2-7	VanZ-A	100	486/486	NODE_133_length_2346_cov_133.89	394..879	Vancomycin resistance (Glycopeptid resistance)	FJ866609
80	A7-2-7	VanA	99.9	1032/1032	NODE_122_length_3112_cov_84.5783	838..1869	Vancomycin resistance (Glycopeptid resistance)	M97297
81	A7-2-30	ant(6)-Ia	100	909/909	NODE_72_length_6963_cov_71.743	1492..2400	Aminoglycoside resistance	AF330699
82	A7-2-30	aph(3')-III	100	795/795	NODE_72_length_6963_cov_71.743	3032..3826	Aminoglycoside resistance	M26832
83	A7-2-30	aadD	99.61	771/771	NODE_73_length_6812_cov_87.4404	3529..4299	Aminoglycoside resistance	AF181950
84	A7-2-30	aac(6')-aph(2'')	100	1440/1440	NODE_111_length_2072_cov_32.7794	477..1916	Aminoglycoside resistance	M13771
85	A7-2-30	lsa(A)	98.73	1497/1497	NODE_6_length_99455_cov_36.0588	43314..44810	Macrolide resistance	AY58982
86	A7-2-30	erm(B)	99.86	738/738	NODE_64_length_8903_cov_69.4385	7801..8538	Macrolide resistance	JN899585
87	A7-2-30	tet(M)	100	1920/1479	NODE_99_length_3212_cov_93.8456	1734..3212	Tetracycline resistance	AM990992
88	A7-2-30	VanR-A	100	696/597	NODE_114_length_1876_cov_77.9922	1280..1876	Vancomycin resistance (Glycopeptid resistance)	FJ866609
89	A7-2-30	VanY-A	100	912/912	NODE_73_length_6812_cov_87.4404	1363..2274	Vancomycin resistance (Glycopeptid resistance)	M97297
90	A7-2-30	VanH-A	100	969/754	NODE_107_length_2276_cov_64.005	1523..2276	Vancomycin resistance (Glycopeptid resistance)	FJ866609
91	A7-2-30	VanS-A	100	1155/1155	NODE_107_length_2276_cov_64.005	154..1308	Vancomycin resistance (Glycopeptid resistance)	M97297
92	A7-2-30	VanX-A	99.84	609/609	NODE_110_length_2122_cov_59.5545	193..801	Vancomycin resistance (Glycopeptid resistance)	FJ866609
93	A7-2-30	VanZ-A	100	486/486	NODE_73_length_6812_cov_87.4404	2427..2912	Vancomycin resistance (Glycopeptid resistance)	FJ866609
94	A7-2-30	VanA	100	1032/1032	NODE_110_length_2122_cov_59.5545	807..1838	Vancomycin resistance (Glycopeptid resistance)	M97297
95	A7-2-60	ant(6)-Ia	99.56	909/913	NODE_88_length_7921_cov_122.466	2334..3246	Aminoglycoside resistance	AF330699
96	A7-2-60	aph(3')-III	100	795/795	NODE_88_length_7921_cov_122.466	908..1702	Aminoglycoside resistance	M26832
97	A7-2-60	msr(C)	98.99	1479/1479	NODE_20_length_40228_cov_53.162	6212..7690	Macrolide, Lincosamide and Streptogramin B resistance	AY004350
98	A7-2-60	erm(B)	100	738/738	NODE_88_length_7921_cov_122.466	6505..7242	Macrolide resistance	AF299292
99	A7-2-60	tet(L)	99.93	1377/1343	NODE_74_length_11540_cov_52.7488	7552..8894	Tetracycline resistance	M29725
100	A7-2-60	VanY-A	100	912/912	NODE_141_length_2669_cov_194.874	1032..1943	Vancomycin resistance (Glycopeptid resistance)	M97297
101	A7-2-60	VanA	99.9	1032/1032	NODE_131_length_3113_cov_77.1232	1245..2276	Vancomycin resistance (Glycopeptid resistance)	M97297
102	A7-2-60	VanX-A	99.84	609/609	NODE_131_length_3113_cov_77.1232	2282..2890	Vancomycin resistance (Glycopeptid resistance)	FJ866609
103	A7-2-60	VanH-A	100	969/969	NODE_131_length_3113_cov_77.1232	284..1252	Vancomycin resistance (Glycopeptid resistance)	FJ866609
104	A7-2-60	VanR-A	100	696/696	NODE_106_length_4989_cov_136.806	3068..3763	Vancomycin resistance (Glycopeptid resistance)	FJ866609
105	A7-2-60	VanS-A	100	1155/1155	NODE_106_length_4989_cov_136.806	3741..4895	Vancomycin resistance (Glycopeptid resistance)	M97297
106	A7-2-60	VanZ-A	100	486/486	NODE_141_length_2669_cov_194.874	394..879	Vancomycin resistance (Glycopeptid resistance)	FJ866609
107	A7-2-90	ant(6)-Ia	100	909/909	NODE_105_length_6847_cov_151.781	1587..2495	Aminoglycoside resistance	AF330699
108	A7-2-90	aph(3')-III	99.87	795/795	NODE_105_length_6847_cov_151.781	161..955	Aminoglycoside resistance	M26832
109	A7-2-90	erm(B)	100	738/738	NODE_105_length_6847_cov_151.781	5754..6491	Macrolide resistance	AF299292
110	A7-2-90	msr(C)	98.99	1479/1479	NODE_50_length_20344_cov_36.1138	6104..7582	Macrolide, Lincosamide and Streptogramin B resistance	AY004350
111	A7-2-90	tet(U)	98.68	318/228	NODE_156_length_2057_cov_570.52	1830..2057	Tetracycline resistance	U01917
112	A7-2-90	tet(M)	100	1920/1920	NODE_3_length_113474_cov_35.642	81056..82975	Tetracycline resistance	FN433596
113	A7-2-90	dfrG	100	498/498	NODE_89_length_9313_cov_162.546	6584..7081	Trimethoprim resistance	AB205645
114	A7-2-90	VanS-A	100	1155/1155	NODE_149_length_2347_cov_129.248	1078..2232	Vancomycin resistance (Glycopeptid resistance)	M97297
115	A7-2-90	VanZ-A	100	486/486	NODE_96_length_8114_cov_152.526	3249..3734	Vancomycin resistance (Glycopeptid resistance)	FJ866609
116	A7-2-90	VanY-A	99.89	912/912	NODE_96_length_8114_cov_152.526	3887..4798	Vancomycin resistance (Glycopeptid resistance)	M97297
117	A7-2-90	VanR-A	100	696/696	NODE_149_length_2347_cov_129.248	405..1100	Vancomycin resistance (Glycopeptid resistance)	FJ866609
118	A7-2-90	VanX-A	99.84	609/609	NODE_96_length_8114_cov_152.526	5226..5834	Vancomycin resistance (Glycopeptid resistance)	FJ866609
119	A7-2-90	VanA	99.9	1032/1032	NODE_96_length_8114_cov_152.526	5840..6871	Vancomycin resistance (Glycopeptid resistance)	M97297
120	A7-2-90	VanH-A	100	969/969	NODE_96_length_8114_cov_152.526	6864..7832	Vancomycin resistance (Glycopeptid resistance)	FJ866609
121	A7-2-90	ant(6)-Ia	100	909/909	NODE_81_length_10700_cov_115.022	1152..2060	Aminoglycoside resistance	AF330699
122	A7-2-90	aph(3')-III	100	795/795	NODE_81_length_10700_cov_115.022	2692..3486	Aminoglycoside resistance	M26832
123	A7-2-90	aadD	99.61	771/771	NODE_115_length_4714_cov_77.8355	3529..4299	Aminoglycoside resistance	AF181950
124	A7-2-90	aac(6')-aph(2'')	100	1440/1440	NODE_148_length_2072_cov_42.8216	477..1916	Aminoglycoside resistance	M13771
125	A7-2-90	erm(B)	99.85	738/648	NODE_144_length_2432_cov_73.6467	1785..2432	Macrolide resistance	JN899585
126	A7-2-90	lsa(A)	98.73	1497/1497	NODE_8_length_73918_cov_43.5198	41128..42624	Macrolide resistance	AY58982
127	A7-2-90	tet(M)	100	1920/1202	NODE_161_length_1733_cov_88.5845	1..1202	Tetracycline resistance	AM990992
128	A7-2-90	VanY-A	100	912/912	NODE_115_length_4714_cov_77.8355	1363..2274	Vancomycin resistance (Glycopeptid resistance)	M97297
129	A7-2-90	VanH-A	100	969/969	NODE_119_length_4291_cov_64.3859	1394..2362	Vancomycin resistance (Glycopeptid resistance)	FJ866609
130	A7-2-90	VanZ-A	100	486/486	NODE_115_length_4714_cov_77.8355	2427..2912	Vancomycin resistance (Glycopeptid resistance)	FJ866609
131	A7-2-90	VanS-A	100	1155/1155	NODE_119_length_4291_cov_64.3859	2577..3731	Vancomycin resistance (Glycopeptid resistance)	M97297
132	A7-2-90	VanR-A	100	696/583	NODE_119_length_4291_cov_64.3859	3709..4291	Vancomycin resistance (Glycopeptid resistance)	FJ866609
133	A7-2-90	VanA	100	1032/1032	NODE_119_length_4291_cov_64.3859	370..1401	Vancomycin resistance (Glycopeptid resistance)	M97297
134	A9-1-0	ant(6)-Ia	99.56	909/913	NODE_91_length_7632_cov_101.921	4424..5336	Aminoglycoside resistance	AF330699
135	A9-1-0	aph(3')-III	100	795/795	NODE_91_length_7632_cov_101.921	5968..6762	Aminoglycoside resistance	M26832
136	A9-1-0	erm(B)	100	738/738	NODE_91_length_7632_cov_101.921	428..1165	Macrolide resistance	AF299292
137	A9-1-0	msr(C)	98.99	1479/1479	NODE_52_length_20510_cov_43.4988	6104..7582	Macrolide, Lincosamide and Streptogramin B resistance	AY004350
138	A9-1-0	tet(M)	100	1920/1920	NODE_3_length_101456_cov_42.5029	18549..20468	Tetracycline resistance	FN433596
139	A9-1-0	VanZ-A	100	486/486	NODE_92_length_7535_cov_97.5021	3047..3532	Vancomycin resistance (Glycopeptid resistance)	FJ866609
140	A9-1-0	VanY-A	100	912/912	NODE_92_length_7535_cov_97.5021	3685..4596	Vancomycin resistance (Glycopeptid resistance)	M97297
141	A9-1-0	VanR-A	100	696/696	NODE_101_length_5892_cov_102.349	3971..4666	Vancomycin resistance (Glycopeptid resistance)	FJ866609
142	A9-1-0	VanS-A	99.91	1155/1155	NODE_101_length_5892_cov_102.349	4644..5798	Vancomycin resistance (Glycopeptid resistance)	M97297
143	A9-1-0	VanX-A	99.84	609/609	NODE_92_length_7535_cov_97.5021	4647..5255	Vancomycin resistance (Glycopeptid resistance)	FJ866609
144	A9-1-0	VanA	99.9	1032/1032	NODE_92_length_7535_cov_97.5021	5261..6292	Vancomycin resistance (Glycopeptid resistance)	M97297
145	A9-1-0	VanH-A	100	969/969	NODE_92_length_7535_cov_97.5021	6285..7253	Vancomycin resistance (Glycopeptid resistance)	FJ866609
146	A9-1-180	aph(3')-III	100	795/795	NODE_144_length_2035_cov_117.63	371..1165	Aminoglycoside resistance	M26832
147	A9-1-180	ant(6)-Ia	99.56	909/913	NODE_162_length_1291_cov_134.171	41..953	Aminoglycoside resistance	AF330699
148	A9-1-180	erm(B)	100	738/738	NODE_116_length_4460_cov_139.488	428..1165	Macrolide resistance	AF299292
149	A9-1-180	msr(C)	98.99	1479/1479	NODE_51_length_20510_cov_41.7208	6104..7582	Macrolide, Lincosamide and Streptogramin B resistance	AY004350
150	A9-1-180	tet(M)	100	1920/1920	NODE_3_length_102445_cov_46.6836	81978..83897	Tetracycline resistance	FN433596
151	A9-1-180	VanR-A	100	696/696	NODE_99_length_5892_cov_122.739	1227..1922	Vancomycin resistance (Glycopeptid resistance)	FJ866609
152	A9-1-180	VanA	99.9	1032/1032	NODE_92_length_7481_cov_115.909	1244..2275	Vancomycin resistance (Glycopeptid resistance)	M97297
153	A9-1-180	VanX-A	99.84	609/609	NODE_92_length_7481_cov_115.909	2281..2889	Vancomycin resistance (Glycopeptid resistance)	FJ866609
154	A9-1-180	VanH-A	100	969/969	NODE_92_length_7481_cov_115.909	283..1251	Vancomycin resistance (Glycopeptid resistance)	FJ866609
155	A9-1-180	VanY-A	100	912/912	NODE_92_length_7481_cov_115.909	2940..3851	Vancomycin resistance (Glycopeptid resistance)	M97297
156	A9-1-180	VanZ-A	100	486/486	NODE_92_length_7481_cov_115.909	4004..4489	Vancomycin resistance (Glycopeptid resistance)	FJ866609
157	A9-1-180	VanS-A	99.91	1155/1155	NODE_99_length_5892_cov_122.739	95..1249	Vancomycin resistance (Glycopeptid resistance)	M97297
158	A17-1-0	ant(6)-Ia	99.56	909/913	NODE_91_length_7733_cov_543.818	4353..5265	Aminoglycoside resistance	AF330699
159	A17-1-0	aph(3')-III	100	795/795	NODE_91_length_7733_cov_543.818	5897..6691	Aminoglycoside resistance	M26832
160	A17-1-0	msr(C)	98.99	1479/1479	NODE_13_length_49703_cov_154.578	16036..17514	Macrolide, Lincosamide and Streptogramin B resistance	AY004350
161	A17-1-0	erm(B)	99.86	738/738	NODE_91_length_7733_cov_543.818	357..1094	Macrolide resistance	AF299292
162	A17-1-0	tet(L)	99.93	1377/1343	NODE_106_length_5135_cov_376.661	618..1960	Tetracycline resistance	M29725
163	A17-1-0	dfrG	100	498/498	NODE_121_length_3941_cov_177.262	2751..3248	Trimethoprim resistance	AB205645
164	A17-1-0	VanX-A	99.84	609/609	NODE_137_length_2740_cov_1553.65	1849..2457	Vancomycin resistance (Glycopeptid resistance)	FJ866609
165	A17-1-0	VanH-A	100	969/819	NODE_137_length_2740_cov_1553.65	1..819	Vancomycin resistance (Glycopeptid resistance)	FJ866609
166	A17-1-0	VanR-A	100	696/696	NODE_101_length_5866_cov_383.811	3900..4595	Vancomycin resistance (Glycopeptid resistance)	FJ866609
167	A17-1-0	VanS-A	100	1155/1155	NODE_101_length_5866_cov_383.811	4573..5727	Vancomycin resistance (Glycopeptid resistance)	M97297
168	A17-1-0	VanZ-A	100	486/486	NODE_147_length_1943_cov_1721.94	677..1162	Vancomycin resistance (Glycopeptid resistance)	FJ866609
169	A17-1-0	VanA	99.9	1032/1032	NODE_137_length_2740_cov_1553.65	812..1843	Vancomycin resistance (Glycopeptid resistance)	M97297
170	A17-1-7	ant(6)-Ia	99.56	909/913	NODE_89_length_7559_cov_150.283	4351..5263	Aminoglycoside resistance	AF330699
171	A17-1-7	aph(3')-III	100	795/795	NODE_89_length_7559_cov_150.283	5895..6689	Aminoglycoside resistance	M26832
172	A17-1-7	msr(C)	98.99	1479/1479	NODE_10_length_53409_cov_51.6735	16277..17755	Macrolide, Lincosamide and Streptogramin B resistance	AY004350
173	A17-1-7	erm(B)	99.86	738/738	NODE_89_length_7559_cov_150.283	355..1092	Macrolide resistance	AF299292
174	A17-1-7	tet(L)	99.93	1377/1343	NODE_108_length_4963_cov_50.6177	618..1960	Tetracycline resistance	M29725
175	A17-1-7	dfrG	100	498/498	NODE_119_length_3941_cov_58.6297	2751..3248	Trimethoprim resistance	AB205645
176	A17-1-7	VanR-A	100	696/696	NODE_100_length_5866_cov_135.963	1272..1967	Vancomycin resistance (Glycopeptid resistance)	FJ866609
177	A17-1-7	VanS-A	100	1155/1155	NODE_100_length_5866_cov_135.963	140..1294	Vancomycin resistance (Glycopeptid resistance)	M97297
178	A17-1-7	VanZ-A	100	486/486	NODE_131_length_2805_cov_608.532	1468..1953	Vancomycin resistance (Glycopeptid resistance)	FJ866609
179	A17-1-7	VanH-A	100	969/636	NODE_198_length_764_cov_489.204	1..636	Vancomycin resistance (Glycopeptid resistance)	FJ866609
180	A17-1-7	VanX-A	99.84	609/609	NODE_144_length_2319_cov_501.386	272..880	Vancomycin resistance (Glycopeptid resistance)	FJ866609
181	A17-1-7	VanY-A	100	912/912	NODE_131_length_2805_cov_608.532	404..1315	Vancomycin resistance (Glycopeptid resistance)	M97297
182	A17-1-7	VanA	99.9	1032/1032	NODE_144_length_2319_cov_501.386	886..1917	Vancomycin resistance (Glycopeptid resistance)	M97297
183	A24-1-0	ant(6)-Ia	99.56	909/913	NODE_86_length_7632_cov_110.6	2297..3209	Aminoglycoside resistance	AF330699
184	A24-1-0	aph(3')-III	100	795/795	NODE_86_length_7632_cov_110.6	871..1665	Aminoglycoside resistance	M26832
185	A24-1-0	msr(C)	98.99	1479/1479	NODE_47_length_20582_cov_48.98	6176..7654	Macrolide, Lincosamide and Streptogramin B resistance	AY004350
186	A24-1-0	erm(B)	100	738/738	NODE_86_length_7632_cov_110.6	6468..7205	Macrolide resistance	AF299292
187	A24-1-0	tet(U)	99.06	318/318	NODE_135_length_2057_cov_379.602	27..344	Tetracycline resistance	U01917
188	A24-1-0	tet(M)	100	1920/1920	NODE_1_length_162140_cov_47.5058	82027..83946	Tetracycline resistance	FN433596
189	A24-1-0	VanR-A	100	696/696	NODE_95_length_5892_cov_109.629	1227..1922	Vancomycin resistance (Glycopeptid resistance)	FJ866609
190	A24-1-0	VanZ-A	100	486/486	NODE_103_length_5070_cov_117.278	1539..2024	Vancomycin resistance (Glycopeptid resistance)	FJ866609
191	A24-1-0	VanA	99.9	1032/1032	NODE_115_length_3643_cov_149.656	1876..2907	Vancomycin resistance (Glycopeptid resistance)	M97297
192	A24-1-0	VanX-A	99.84	609/609	NODE_115_length_3643_cov_149.656	2913..3521	Vancomycin resistance (Glycopeptid resistance)	FJ866609
193	A24-1-0	VanY-A	100	912/912	NODE_103_length_5070_cov_117.278	475..1386	Vancomycin resistance (Glycopeptid resistance)	M97297
194	A24-1-0	VanH-A	100	969/969	NODE_115_length_3643_cov_149.656	915..1883	Vancomycin resistance (Glycopeptid resistance)	FJ866609
195	A24-1-0	VanS-A	99.91	1155/1155	NODE_95_length_5892_cov_109.629	95..1249	Vancomycin resistance (Glycopeptid resistance)	M97297
196	A24-1-0	ant(6)-Ia	99.56	909/913	NODE_90_length_7561_cov_49.2003	4353..5265	Aminoglycoside resistance	AF330699
197	A24-1-0	aph(3')-III	100	795/795	NODE_90_length_7561_cov_49.2003	5897..6691	Aminoglycoside resistance	M26832
198	A24-1-0	erm(B)	100	738/738	NODE_90_length_7561_cov_49.2003	357..1094	Macrolide resistance	AF299292
199	A24-1-0	msr(C)	98.99	1479/1479	NODE_52_length_20342_cov_15.3228	6102..7580	Macrolide, Lincosamide and Streptogramin B resistance	AY004350
200	A24-1-0	tet(U)	99.06	318/318	NODE_154_length_1317_cov_654.274	167..484	Tetracycline resistance	U01917
201	A24-1-0	tet(U)	99.06	318/318	NODE_150_length_1394_cov_616.554	244..561	Tetracycline resistance	U01917
202	A24-1-0	tet(U)	99.06	318/318	NODE_166_length_959_cov_677.316	476..793	Tetracycline resistance	U01917
203	A24-1-0	tet(M)	100	1920/1920	NODE_1_length_160673_cov_15.8694	81422..83341	Tetracycline resistance	FN433596
204	A24-1-0	VanA	99.9	1032/1032	NODE_125_length_3011_cov_36.1633	1244..2275	Vancomycin resistance (Glycopeptid resistance)	M97297
205	A24-1-0	VanZ-A	100	486/486	NODE_108_length_5161_cov_57.8417	1468..1953	Vancomycin resistance (Glycopeptid resistance)	FJ866609
206	A24-1-0	VanX-A	99.84	609/609	NODE_125_length_3011_cov_36.1633	2281..2889	Vancomycin resistance (Glycopeptid resistance)	FJ866609
207	A24-1-0	VanH-A	100	969/969	NODE_125_length_3011_cov_36.1633	283..1251	Vancomycin resistance (Glycopeptid resistance)	FJ866609
208	A24-1-0	VanR-A	100	696/696	NODE_103_length_5888_cov_46.6033	3971..4666	Vancomycin resistance (Glycopeptid resistance)	FJ866609
209	A24-1-0	VanY-A	100	912/912	NODE_108_length_5161_cov_57.8417	404..1315	Vancomycin resistance (Glycopeptid resistance)	M97297
210	A24-1-0	VanS-A	99.91	1155/1155	NODE_103_length_5888_cov_46.6033	4644..5798	Vancomycin resistance (Glycopeptid resistance)	M97297
211	A24-1-7	ant(6)-Ia	99.56	909/913	NODE_175_length_6016_cov_82.7015	3319..4231	Aminoglycoside resistance	AF330699
212	A24-1-7	aph(3')-III	100	795/795	NODE_175_length_6016_cov_82.7015	4863..5657	Aminoglycoside resistance	M26832
213	A24-1-7	erm(B)	100	738/738	NODE_1077_length_1028_cov_86.6004	18..755	Macrolide resistance	AF299292
214	A24-1-7	msr(C)	98.99	1479/1479	NODE_50_length_20580_cov_26.2136	6174..7652	Macrolide, Lincosamide and Streptogramin B resistance	AY004350
215	A24-1-7	tet(M)	100	1920/1415	NODE_833_length_1505_cov_41.5833	1..1415	Tetracycline resistance	FN433596
216	A24-1-7	tet(U)	99.06	318/318	NODE_639_length_2057_cov_338.737	573..890	Tetracycline resistance	U01917
217	A24-1-7	VanR-A	100	696/696	NODE_181_length_5821_cov_70.3884	1227..1922	Vancomycin resistance (Glycopeptid resistance)	FJ866609
218	A24-1-7	VanX-A	99.84	609/609	NODE_379_length_3240_cov_81.797	123..731	Vancomycin resistance (Glycopeptid resistance)	FJ866609
219	A24-1-7	VanZ-A	100	486/486	NODE_214_length_4999_cov_84.5784	1468..1953	Vancomycin resistance (Glycopeptid resistance)	FJ866609
220	A24-1-7	VanH-A	100	969/969	NODE_379_length_3240_cov_81.797	1761..2729	Vancomycin resistance (Glycopeptid resistance)	FJ866609
221	A24-1-7	VanY-A	100	912/912	NODE_214_length_4999_cov_84.5784	404..1315	Vancomycin resistance (Glycopeptid resistance)	M97297
222	A24-1-7	VanA	99.9	1032/1032	NODE_379_length_3240_cov_81.797	737..1768	Vancomycin resistance (Glycopeptid resistance)	M97297
223	A24-1-7	VanS-A	99.91	1155/1155	NODE_181_length_5821_cov_70.3884	95..1249	Vancomycin resistance (Glycopeptid resistance)	M97297
224	A24-1-7	ant(6)-Ia	100	909/909	NODE_64_length_6628_cov_75.626	3319..4227	Aminoglycoside resistance	AF330699
225	A24-1-7	aac(6')-aph(2'')	100	1440/1440	NODE_105_length_2072_cov_41.7058	477..1916	Aminoglycoside resistance	M13771
226	A24-1-7	aph(3')-III	100	795/795	NODE_64_length_6628_cov_75.626	4859..5653	Aminoglycoside resistance	M26832
227	A24-1-7	erm(B)	100	738/738	NODE_150_length_1028_cov_146.559	18..755	Macrolide resistance	U86375
228	A24-1-7	lsa(A)	98.73	1497/1497	NODE_10_length_101895_cov_31.7078	45754..47250	Macrolide resistance	AY58982
229	A24-1-7	tet(M)	100	1920/1920	NODE_90_length_3294_cov_78.5695	844..2763	Tetracycline resistance	AM990992
230	A24-1-7	VanX-A	99.84	609/609	NODE_93_length_3076_cov_58.6059	1147..1755	Vancomycin resistance (Glycopeptid resistance)	FJ866609
231	A24-1-7	VanA	99.9	1032/1032	NODE_93_length_3076_cov_58.6059	1761..2792	Vancomycin resistance (Glycopeptid resistance)	M97297
232	A24-1-7	VanR-A	100	696/583	NODE_113_length_1809_cov_58.7298	1..583	Vancomycin resistance (Glycopeptid resistance)	FJ866609
233	A24-1-7	VanY-A	99.86	912/719	NODE_93_length_3076_cov_58.6059	1..719	Vancomycin resistance (Glycopeptid resistance)	M97297
234	A24-1-7	VanH-A	100	969/754	NODE_149_length_1036_cov_61.0918	283..1036	Vancomycin resistance (Glycopeptid resistance)	FJ866609
235	A24-1-7	VanZ-A	100	486/486	NODE_95_length_2764_cov_76.3472	423..908	Vancomycin resistance (Glycopeptid resistance)	FJ866609
236	A24-1-7	VanS-A	100	1155/1155	NODE_113_length_1809_cov_58.7298	561..1715	Vancomycin resistance (Glycopeptid resistance)	M97297
237	A24-2-0	msr(C)	98.99	1479/1479	NODE_48_length_20582_cov_43.7867	6176..7654	Macrolide, Lincosamide and Streptogramin B resistance	AY004350
238	A24-2-0	tet(M)	100	1920/1920	NODE_1_length_161102_cov_40.4968	78195..80114	Tetracycline resistance	FN433596
239	A24-2-0	tet(U)	99.06	318/318	NODE_126_length_2057_cov_409.77	813..1130	Tetracycline resistance	U01917
240	A24-2-0	VanA	99.9	1032/1032	NODE_116_length_3011_cov_87.8398	1244..2275	Vancomycin resistance (Glycopeptid resistance)	M97297
241	A24-2-0	VanZ-A	100	486/486	NODE_98_length_5372_cov_156.812	1468..1953	Vancomycin resistance (Glycopeptid resistance)	FJ866609
242	A24-2-0	VanX-A	99.84	609/609	NODE_116_length_3011_cov_87.8398	2281..2889	Vancomycin resistance (Glycopeptid resistance)	FJ866609
243	A24-2-0	VanH-A	100	969/969	NODE_116_length_3011_cov_87.8398	283..1251	Vancomycin resistance (Glycopeptid resistance)	FJ866609
244	A24-2-0	VanR-A	100	696/696	NODE_95_length_5984_cov_115.308	3900..4595	Vancomycin resistance (Glycopeptid resistance)	FJ866609
245	A24-2-0	VanY-A	100	912/912	NODE_98_length_5372_cov_156.812	404..1315	Vancomycin resistance (Glycopeptid resistance)	M97297
246	A24-2-0	VanS-A	99.91	1155/1155	NODE_95_length_5984_cov_115.308	4573..5727	Vancomycin resistance (Glycopeptid resistance)	M97297
247	A24-2-0	ant(6)-Ia	100	909/909	NODE_108_length_2501_cov_84.9967	1281..2189	Aminoglycoside resistance	AF330699
248	A24-2-0	aph(3')-III	100	795/795	NODE_109_length_2429_cov_76.267	397..1191	Aminoglycoside resistance	M26832
249	A24-2-0	aac(6')-aph(2'')	100	1440/1440	NODE_112_length_2072_cov_48.1048	477..1916	Aminoglycoside resistance	M13771
250	A24-2-0	erm(B)	100	738/624	NODE_176_length_641_cov_164.869	18..641	Macrolide resistance	AF299292
251	A24-2-0	lsa(A)	98.73	1497/1497	NODE_8_length_101496_cov_34.408	54646..56142	Macrolide resistance	AY58982
252	A24-2-0	tet(M)	100	1920/1920	NODE_61_length_6699_cov_78.2543	3937..5856	Tetracycline resistance	AM990992
253	A24-2-0	VanA	99.9	1032/1032	NODE_83_length_4317_cov_72.7108	1178..2209	Vancomycin resistance (Glycopeptid resistance)	M97297
254	A24-2-0	VanR-A	100	696/696	NODE_60_length_6729_cov_177.028	1227..1922	Vancomycin resistance (Glycopeptid resistance)	FJ866609
255	A24-2-0	VanH-A	100	969/969	NODE_83_length_4317_cov_72.7108	2202..3170	Vancomycin resistance (Glycopeptid resistance)	FJ866609
256	A24-2-0	VanX-A	99.84	609/609	NODE_83_length_4317_cov_72.7108	564..1172	Vancomycin resistance (Glycopeptid resistance)	FJ866609
257	A24-2-0	VanZ-A	100	486/486	NODE_118_length_1943_cov_79.1651	677..1162	Vancomycin resistance (Glycopeptid resistance)	FJ866609
258	A24-2-0	VanS-A	100	1155/1155	NODE_60_length_6729_cov_177.028	95..1249	Vancomycin resistance (Glycopeptid resistance)	M97297
259	A24-2-7	msr(C)	98.99	1479/1479	NODE_48_length_20508_cov_51.8593	6102..7580	Macrolide, Lincosamide and Streptogramin B resistance	AY004350
260	A24-2-7	tet(M)	100	1920/1920	NODE_1_length_160762_cov_51.1105	77734..79653	Tetracycline resistance	FN433596
261	A24-2-7	tet(U)	99.06	318/318	NODE_152_length_1221_cov_187.589	855..1172	Tetracycline resistance	U01917
262	A24-2-7	VanR-A	100	696/696	NODE_95_length_5817_cov_137.495	1223..1918	Vancomycin resistance (Glycopeptid resistance)	FJ866609
263	A24-2-7	VanZ-A	100	486/486	NODE_101_length_4999_cov_161.095	1468..1953	Vancomycin resistance (Glycopeptid resistance)	FJ866609
264	A24-2-7	VanA	99.9	1032/1032	NODE_110_length_3632_cov_188.537	1803..2834	Vancomycin resistance (Glycopeptid resistance)	M97297
265	A24-2-7	VanX-A	99.84	609/609	NODE_110_length_3632_cov_188.537	2840..3448	Vancomycin resistance (Glycopeptid resistance)	FJ866609
266	A24-2-7	VanY-A	100	912/912	NODE_101_length_4999_cov_161.095	404..1315	Vancomycin resistance (Glycopeptid resistance)	M97297
267	A24-2-7	VanH-A	100	969/969	NODE_110_length_3632_cov_188.537	842..1810	Vancomycin resistance (Glycopeptid resistance)	FJ866609
268	A24-2-7	VanS-A	99.91	1155/1155	NODE_95_length_5817_cov_137.495	91..1245	Vancomycin resistance (Glycopeptid resistance)	M97297
269	A24-2-30	aph(3')-III	100	795/703	NODE_136_length_995_cov_66.5773	1..703	Aminoglycoside resistance	M26832
270	A24-2-30	ant(6)-Ia	100	909/909	NODE_69_length_5027_cov_86.918	3319..4227	Aminoglycoside resistance	AF330699
271	A24-2-30	aac(6')-aph(2'')	100	1440/1440	NODE_98_length_2072_cov_95.3624	477..1916	Aminoglycoside resistance	M13771
272	A24-2-30	erm(B)	100	738/624	NODE_156_length_641_cov_156.918	18..641	Macrolide resistance	AF299292
273	A24-2-30	lsa(A)	98.73	1497/1497	NODE_12_length_97270_cov_30.6752	41129..42625	Macrolide resistance	AY58982
274	A24-2-30	tet(M)	100	1920/1920	NODE_53_length_8258_cov_78.0285	2558..4477	Tetracycline resistance	AM990992
275	A24-2-30	VanZ-A	100	486/486	NODE_59_length_6938_cov_72.5445	1911..2396	Vancomycin resistance (Glycopeptid resistance)	FJ866609
276	A24-2-30	VanY-A	99.89	912/912	NODE_59_length_6938_cov_72.5445	2549..3460	Vancomycin resistance (Glycopeptid resistance)	M97297
277	A24-2-30	VanX-A	99.84	609/609	NODE_59_length_6938_cov_72.5445	3888..4496	Vancomycin resistance (Glycopeptid resistance)	FJ866609
278	A24-2-30	VanA	99.9	1032/1032	NODE_59_length_6938_cov_72.5445	4502..5533	Vancomycin resistance (Glycopeptid resistance)	M97297
279	A24-2-30	VanR-A	100	696/696	NODE_56_length_7546_cov_179.517	5195..5890	Vancomycin resistance (Glycopeptid resistance)	FJ866609
280	A24-2-30	VanH-A	100	969/969	NODE_59_length_6938_cov_72.5445	5526..6494	Vancomycin resistance (Glycopeptid resistance)	FJ866609
281	A24-2-30	VanS-A	100	1155/1155	NODE_56_length_7546_cov_179.517	5868..7022	Vancomycin resistance (Glycopeptid resistance)	M97297
282	A24-2-60	msr(C)	98.99	1479/1479	NODE_46_length_20421_cov_36.6567	6102..7580	Macrolide, Lincosamide and Streptogramin B resistance	AY004350
283	A24-2-60	tet(M)	100	1920/1920	NODE_1_length_161350_cov_38.7395	82099..84018	Tetracycline resistance	FN433596
284	A24-2-60	tet(U)	99.06	318/318	NODE_118_length_2057_cov_471.232	928..1245	Tetracycline resistance	U01917
285	A24-2-60	VanA	99.9	1032/1032	NODE_106_length_3011_cov_79.8596	1244..2275	Vancomycin resistance (Glycopeptid resistance)	M97297
286	A24-2-60	VanZ-A	100	486/486	NODE_92_length_5434_cov_162.466	1691..2176	Vancomycin resistance (Glycopeptid resistance)	FJ866609
287	A24-2-60	VanX-A	99.84	609/609	NODE_106_length_3011_cov_79.8596	2281..2889	Vancomycin resistance (Glycopeptid resistance)	FJ866609
288	A24-2-60	VanH-A	100	969/969	NODE_106_length_3011_cov_79.8596	283..1251	Vancomycin resistance (Glycopeptid resistance)	FJ866609
289	A24-2-60	VanR-A	100	696/696	NODE_89_length_6044_cov_119.751	4123..4818	Vancomycin resistance (Glycopeptid resistance)	FJ866609
290	A24-2-60	VanS-A	99.91	1155/1155	NODE_89_length_6044_cov_119.751	4796..5950	Vancomycin resistance (Glycopeptid resistance)	M97297
291	A24-2-60	VanY-A	100	912/912	NODE_92_length_5434_cov_162.466	627..1538	Vancomycin resistance (Glycopeptid resistance)	M97297
292	A35-1-0	msr(C)	98.99	1479/1479	NODE_51_length_20455_cov_34.9436	12766..14244	Macrolide, Lincosamide and Streptogramin B resistance	AY004350
293	A35-1-0	tet(U)	98.98	318/293	NODE_229_length_767_cov_501.72	1..293	Tetracycline resistance	U01917
294	A35-1-0	tet(M)	99.95	1920/1920	NODE_2_length_90068_cov_34.8309	7161..9080	Tetracycline resistance	FN433596
295	A35-1-0	VanR-A	100	696/583	NODE_167_length_1856_cov_189.268	1274..1856	Vancomycin resistance (Glycopeptid resistance)	FJ866609
296	A35-1-0	VanX-A	99.84	609/609	NODE_175_length_1678_cov_169.129	136..744	Vancomycin resistance (Glycopeptid resistance)	FJ866609
297	A35-1-0	VanS-A	99.83	1155/1157	NODE_167_length_1856_cov_189.268	140..1296	Vancomycin resistance (Glycopeptid resistance)	M97297
298	A35-1-0	VanZ-A	100	486/486	NODE_190_length_1273_cov_208.089	366..851	Vancomycin resistance (Glycopeptid resistance)	FJ866609
299	A35-1-0	VanA	99.89	1032/929	NODE_175_length_1678_cov_169.129	750..1678	Vancomycin resistance (Glycopeptid resistance)	FJ866609
300	A8-1-7	blaACT-15	100	1146/1146	NODE_68_length_21867_cov_16.7218	1259..2404	Beta-lactam resistance	JX440356
301	A35-1-7	msr(C)	98.99	1479/1479	NODE_53_length_20347_cov_20.3566	6104..7582	Macrolide, Lincosamide and Streptogramin B resistance	AY004350
302	A35-1-7	erm(B)	100	738/566	NODE_153_length_2814_cov_230.958	78..643	Macrolide resistance	AF299292
303	A35-1-7	tet(U)	99.06	318/318	NODE_190_length_2055_cov_441.689	1216..1533	Tetracycline resistance	U01917
304	A35-1-7	tet(M)	100	1920/1920	NODE_2_length_84492_cov_25.9487	81835..83754	Tetracycline resistance	FN433596
305	A35-1-7	VanZ-A	100	486/486	NODE_130_length_3650_cov_210.401	1698..2183	Vancomycin resistance (Glycopeptid resistance)	FJ866609
306	A35-1-7	VanA	99.9	1032/1032	NODE_132_length_3627_cov_188.665	1847..2878	Vancomycin resistance (Glycopeptid resistance)	M97297
307	A35-1-7	VanR-A	100	696/643	NODE_213_length_1915_cov_146.747	1..643	Vancomycin resistance (Glycopeptid resistance)	FJ866609
308	A35-1-7	VanY-A	100	912/912	NODE_130_length_3650_cov_210.401	2336..3247	Vancomycin resistance (Glycopeptid resistance)	M97297
309	A35-1-7	VanX-A	99.84	609/609	NODE_132_length_3627_cov_188.665	2884..3492	Vancomycin resistance (Glycopeptid resistance)	FJ866609
310	A35-1-7	VanS-A	99.83	1155/1157	NODE_213_length_1915_cov_146.747	621..1777	Vancomycin resistance (Glycopeptid resistance)	M97297
311	A35-1-7	VanH-A	100	969/969	NODE_132_length_3627_cov_188.665	886..1854	Vancomycin resistance (Glycopeptid resistance)	FJ866609
312	A35-1-7	aac(6')-aph(2'')	100	1440/1440	NODE_120_length_2072_cov_84.2185	477..1916	Aminoglycoside resistance	M13771
313	A35-1-7	erm(B)	100	738/624	NODE_149_length_1010_cov_114.239	387..1010	Macrolide resistance	U86375
314	A35-1-7	lsa(A)	98.4	1497/1497	NODE_62_length_13100_cov_26.802	4990..6486	Macrolide resistance	AY58982
315	A35-1-7	tet(M)	99.79	1920/1920	NODE_35_length_21982_cov_44.3719	18723..20642	Tetracycline resistance	X92947
316	A35-1-7	dfrG	100	498/498	NODE_24_length_41469_cov_28.4641	20377..20874	Trimethoprim resistance	AB205645
317	A35-1-7	VanH-A	100	969/969	NODE_83_length_7853_cov_83.3664	1360..2328	Vancomycin resistance (Glycopeptid resistance)	FJ866609
318	A35-1-7	VanA	99.9	1032/1032	NODE_83_length_7853_cov_83.3664	2321..3352	Vancomycin resistance (Glycopeptid resistance)	M97297
319	A35-1-7	VanX-A	99.84	609/609	NODE_83_length_7853_cov_83.3664	3358..3966	Vancomycin resistance (Glycopeptid resistance)	FJ866609
320	A35-1-7	VanY-A	99.89	912/912	NODE_83_length_7853_cov_83.3664	4394..5305	Vancomycin resistance (Glycopeptid resistance)	M97297
321	A35-1-7	VanZ-A	100	486/486	NODE_83_length_7853_cov_83.3664	5458..5943	Vancomycin resistance (Glycopeptid resistance)	FJ866609
322	A35-1-7	VanR-A	100	696/696	NODE_72_length_9983_cov_61.0838	8062..8757	Vancomycin resistance (Glycopeptid resistance)	FJ866609
323	A35-1-7	VanS-A	100	1155/1155	NODE_72_length_9983_cov_61.0838	8735..9889	Vancomycin resistance (Glycopeptid resistance)	M97297
324	A8-1-0	blaACT-15	100	1146/1146	NODE_62_length_22061_cov_45.913	1486..2631	Beta-lactam resistance	JX440356
325	A9-1-180	blaACT-7	98.08	1146/1146	NODE_1_length_115111_cov_23.4689	94340..95485	Beta-lactam resistance	FJ237368
326	A21-1-7	blaCMY-83	100	1146/1146	NODE_126_length_12426_cov_25.1247	9788..10933	Beta-lactam resistance	JX440351
327	A24-1-0	blaCMY-70	98.52	1146/1146	NODE_73_length_17930_cov_50.731	15156..16301	Beta-lactam resistance	JX440350
328	A35-1-0	QnrB9	99.51	648/612	NODE_87_length_16613_cov_25.5608	1..612	Quinolone resistance	EF653270
329	DS 1-5	aac(3)-VIa	99.78	900/900	NODE_85_length_14467_cov_33.591	113..1012	Aminoglycoside resistance	M88012
330	DS 1-5	aph(3'')-Ib	100	804/794	NODE_24_length_56081_cov_45.8743	55288..56081		AF321551
331	DS 1-5	aadA1	98.99	792/792	NODE_242_length_1005_cov_48.8168	83..874	Aminoglycoside resistance	FJ591054
332	DS 1-5	aph(6)-Id	100	837/837	NODE_250_length_931_cov_74.9005	87..923		M28829
333	DS 1-5	blaCMY-2	100	1146/1146	NODE_24_length_56081_cov_45.8743	24926..26071	Beta-lactam resistance	X91840
334	DS 1-5	blaTEM-1B	100	861/861	NODE_215_length_1597_cov_42.7414	514..1374	Beta-lactam resistance	JF910132
335	DS 1-5	floR	98.19	1215/1214	NODE_161_length_4144_cov_41.7079	2297..3510	Phenicol resistance	AF118107
336	DS 1-5	sul2	100	816/816	NODE_24_length_56081_cov_45.8743	54412..55227	Sulphonamide resistance	HQ840942
337	DS 1-5	sul1	100	927/927	NODE_85_length_14467_cov_33.591	6925..7851	Sulphonamide resistance	CP002151
338	DS 1-5	tet(A)	100	1200/1172	NODE_196_length_2402_cov_60.2542	1231..2402	Tetracycline resistance	AJ517790
339	DS 1-5	dfrA7	98.78	570/574	NODE_256_length_800_cov_54.1452	95..668	Trimethoprim resistance	AJ419170
340	DS 1-6	aadA1	98.99	792/792	NODE_78_length_16476_cov_46.2518	1111..1902	Aminoglycoside resistance	FJ591054
341	DS 1-6	aph(3'')-Ib	100	804/804	NODE_186_length_2826_cov_87.5016	1179..1982		AF321551
342	DS 1-6	aph(6)-Id	100	837/837	NODE_186_length_2826_cov_87.5016	1982..2818		M28829
343	DS 1-6	aac(3)-VIa	99.78	900/900	NODE_78_length_16476_cov_46.2518	2069..2968	Aminoglycoside resistance	M88012
344	DS 1-6	blaCMY-2	100	1146/1146	NODE_21_length_59933_cov_58.6863	51307..52452	Beta-lactam resistance	X91840
345	DS 1-6	blaTEM-1B	100	861/861	NODE_219_length_1597_cov_52.3375	514..1374	Beta-lactam resistance	JF910132
346	DS 1-6	floR	98.19	1215/1214	NODE_170_length_4131_cov_47.0427	2514..3727	Phenicol resistance	AF118107
347	DS 1-6	sul2	100	816/816	NODE_186_length_2826_cov_87.5016	303..1118	Sulphonamide resistance	GQ421466
348	DS 1-6	sul1	100	927/927	NODE_78_length_16476_cov_46.2518	8881..9807	Sulphonamide resistance	CP002151
349	DS 1-6	tet(A)	100	1200/1172	NODE_196_length_2402_cov_72.7381	1231..2402	Tetracycline resistance	AJ517790
350	DS 1-6	dfrA7	98.78	570/574	NODE_220_length_1483_cov_133.982	95..668	Trimethoprim resistance	AJ419170
