# Supplementary material for: Microbiota restoration reduces antibiotic-resistant bacteria gut colonization in patients with recurrent Clostridioides difficile infection from the open-label PUNCH CD study
Source: Genome Med. 2021 Feb 16;13:28. doi: 10.1186/s13073-021-00843-9 (PMC7888090; doi:10.1186/s13073-021-00843-9)
Supplement: Supplementary file 4 — Additional file 4. The eradication status of ARO found in each patient is summarized here. If the first sample (notated as Patient ID – Dose number – Days from previous dose) was positive according to the ASV quantified by DADA2 and the last sample from the same patient was negative, the status for that ASV is shown as negative. Acquired means it was first negative (in both patient and donor) and later positive, absent means all samples were negative, masked means the donor was positive, and insufficient samples means the first and last sample were the same. [file 13073_2021_843_MOESM4_ESM.csv]

PatientID	First_Sample	Last_Sample	f_Enterobacteriaceae ASV_15	g_Citrobacter ASV_140	g_Enterococcus ASV_20	g_Escherichia/Shigella ASV_4	g_Pluralibacter ASV_43
A1	A1.2.60	A1.2.60	Insufficient data points	Insufficient data points	Insufficient data points	Insufficient data points	Insufficient data points
A2	A2.1.7	A2.2.60	Absent	Absent	Eradicated	Masked	Absent
A3	A3.1.7	A3.2.180	Absent	Absent	Eradicated	Not Eradicated	Eradicated
A4	A4.1.0	A4.2.60	Absent	Eradicated	Absent	Acquired	Absent
A5	A5.1.7	A5.2.180	Absent	Absent	Eradicated	Not Eradicated	Eradicated
A6	A6.1.0	A6.1.180	Absent	Absent	Eradicated	Not Eradicated	Eradicated
A7	A7.1.7	A7.2.180	Absent	Absent	Eradicated	Not Eradicated	Eradicated
A8	A8.1.0	A8.2.60	Eradicated	Absent	Absent	Absent	Absent
A9	A9.1.0	A9.1.180	Acquired	Absent	Not Eradicated	Not Eradicated	Not Eradicated
A10	A10.1.0	A10.2.30	Acquired	Absent	Absent	Not Eradicated	Absent
A11	A11.1.0	A11.1.180	Eradicated	Absent	Absent	Not Eradicated	Eradicated
A12	A12.1.0	A12.1.180	Not Eradicated	Absent	Absent	Not Eradicated	Absent
A13	A13.1.7	A13.1.180	Absent	Absent	Absent	Eradicated	Absent
A14	A14.1.0	A14.2.30	Absent	Eradicated	Absent	Not Eradicated	Eradicated
A17	A17.1.0	A17.2.180	Absent	Eradicated	Eradicated	Eradicated	Eradicated
A18	A18.1.0	A18.2.180	Eradicated	Absent	Absent	Eradicated	Absent
A19	A19.1.0	A19.1.180	Absent	Absent	Absent	Eradicated	Absent
A20	A20.1.7	A20.2.90	Absent	Eradicated	Absent	Acquired	Eradicated
A21	A21.1.7	A21.1.180	Not Eradicated	Absent	Absent	Eradicated	Absent
A23	A23.1.0	A23.1.60	Absent	Eradicated	Absent	Eradicated	Absent
A24	A24.1.0	A24.2.180	Eradicated	Absent	Eradicated	Not Eradicated	Eradicated
A26	A26.1.7	A26.1.60	Acquired	Eradicated	Absent	Masked	Absent
A27	A27.1.0	A27.1.30	Not Eradicated	Absent	Absent	Not Eradicated	Not Eradicated
A28	A28.1.0	A28.1.60	Eradicated	Absent	Absent	Eradicated	Eradicated
A29	A29.1.4	A29.1.180	Eradicated	Eradicated	Absent	Eradicated	Absent
A30	A30.NA.NA	A30.NA.NA	Insufficient data points	Insufficient data points	Insufficient data points	Insufficient data points	Insufficient data points
A31	A31.1.0	A31.1.180	Absent	Absent	Absent	Eradicated	Absent
A32	A32.1.0	A32.1.180	Absent	Absent	Absent	Not Eradicated	Absent
A33	A33.1.0	A33.1.14	Eradicated	Absent	Absent	Not Eradicated	Absent
