# Supplementary material for: Microbiota restoration reduces antibiotic-resistant bacteria gut colonization in patients with recurrent Clostridioides difficile infection from the open-label PUNCH CD study
Source: Genome Med. 2021 Feb 16;13:28. doi: 10.1186/s13073-021-00843-9 (PMC7888090; doi:10.1186/s13073-021-00843-9)
Supplement: Supplementary file 6 — Additional file 6. The two tables show the total ARG hits in RPKM for donors and patients at each sample collection timepoint, as well as the standard deviation and variance over time. [file 13073_2021_843_MOESM6_ESM.xlsx]

## Sheet: 200107_AlloFMTrev_vartable_dono
Donor	Unprocessed donor samples in temporal order								Std Deviation	Variance
D1	904.984	900.541	851.137	732.626	944.049	919.223	NA	NA	76.3069	5822.74
D3	4251.23	875.997	884.998	908.409	1432.04	NA	NA	NA	1461.68	2.13651e+06
D4	931.138	424.972	2395.56	612.564	1720.44	314.141	837.86	376.303	738.637	545585
D5	434.764	351.125	NA	NA	NA	NA	NA	NA	59.1414	3497.7
	Days after 1st therapeutic dose
Patient	0	4	7	14	30	60	90	180
A1	NA	NA	NA	NA	NA	NA	NA	NA
A2	NA	NA	2147.14	NA	NA	NA	NA	NA
A3	NA	NA	10191.2	NA	NA	NA	NA	NA
A4	3038.32	NA	1693.88	NA	NA	NA	NA	NA
A5	NA	NA	5144.15	NA	NA	NA	NA	NA
A6	13085.3	NA	NA	NA	678.506	967.852	NA	784.748
A7	NA	NA	18975.1	NA	NA	NA	NA	NA
A8	2919.9	NA	1685.2	NA	NA	NA	NA	NA
A9	10563	NA	461.037	NA	534.551	481.801	NA	107380
A10	11997.9	NA	9728.55	NA	NA	1876.89	NA	NA
A11	6703.86	NA	7017.35	NA	3697.03	809.179	1420.26	1434.56
A12	6472.19	NA	970.963	NA	12838	610.217	NA	1740.87
A13	NA	NA	571.563	NA	362.991	460.962	NA	578.646
A14	5960.68	NA	3079.84	NA	1708.79	4308	NA	NA
A17	8472.32	NA	1566.94	NA	NA	NA	NA	NA
A18	10941.4	NA	NA	NA	NA	NA	NA	NA
A20	NA	NA	1725.76	NA	NA	NA	NA	NA
A21	NA	NA	2719.31	NA	2228.72	697.144	1566.9	3451.89
A23	10366	NA	1003.21	NA	1304.31	823.45	NA	NA
A24	2083.12	NA	2058.94	NA	NA	NA	NA	NA
A26	NA	NA	205.293	NA	NA	12490.1	NA	NA
A27	4096.63	NA	1854.4	NA	5572.72	NA	NA	NA
A28	3827.79	NA	1620.64	NA	NA	1164.51	NA	NA
A29	NA	1471.73	3942.56	NA	NA	704.816	NA	1093.77
A33	3033.8	NA	NA	1410.39	NA	NA	NA	NA
Days after 2nd therapeutic dose
0	7	30	60	90	180	Std Deviation	Variance
NA	NA	NA	7486.58	NA	NA	NA	NA
NA	30299.4	NA	2286.56	NA	NA	16213.6	2.62882e+08
NA	2986.74	NA	1573.94	NA	16872.4	7069.01	4.99709e+07
NA	30006.9	619.176	860.809	NA	NA	12760	1.62818e+08
NA	1344.23	2442.09	NA	NA	1221.76	1821.98	3.3196e+06
NA	NA	NA	NA	NA	NA	6138.61	3.76825e+07
7793.18	1884.11	8024.81	18920.5	3633.46	3324.58	7210.45	5.19906e+07
1355.54	NA	4572.24	1134.43	NA	NA	1429.18	2.04257e+06
NA	NA	NA	NA	NA	NA	46879	2.19764e+09
1338.54	11898.6	1073.62	NA	NA	NA	5423.25	2.94117e+07
NA	NA	NA	NA	NA	NA	2775.11	7.70121e+06
NA	NA	NA	NA	NA	NA	5210.69	2.71513e+07
NA	NA	NA	NA	NA	NA	102.364	10478.4
NA	NA	897.717	NA	NA	NA	2024.06	4.09682e+06
NA	NA	1178.9	1952.3	4405.03	1476.21	2846.95	8.10514e+06
NA	3183.27	2119.69	2176.73	NA	817.283	4053.52	1.6431e+07
NA	1445.63	1304.05	1719.58	12625.2	NA	4956.83	2.45702e+07
NA	NA	NA	NA	NA	NA	1057.66	1.11864e+06
NA	NA	NA	NA	NA	NA	4665.38	2.17658e+07
3342.75	2316.88	2571.33	1596.65	NA	1679.73	593.972	352802
NA	NA	NA	NA	NA	NA	8686.64	7.54577e+07
NA	NA	NA	NA	NA	NA	1872.27	3.5054e+06
NA	NA	NA	NA	NA	NA	1424.35	2.02877e+06
NA	NA	NA	NA	NA	NA	1460.19	2.13216e+06
NA	NA	NA	NA	NA	NA	1147.93	1.31774e+06
